# Supplementary material for: miR-215 Targeting Novel Genes EREG, NIPAL1 and PTPRU Regulates the Resistance to E.coli F18 in Piglets
Source: Genes (Basel). 2020 Sep 7;11(9):1053. doi: 10.3390/genes11091053 (PMC7563519; doi:10.3390/genes11091053)
Supplement: Supplementary file 1 [file genes-11-01053-s001.zip]

Archive with 5 entries (4 files):
- genes-889956-supplementary/
- genes-889956-supplementary/Supplementary Materials.doc
- genes-889956-supplementary/Table S2. Information of all differentaially expressed genes (DEGs) from RNA-seq.csv
- Supplementary Materials.doc
- Table S2. Information of all differentaially expressed genes (DEGs) from RNA-seq.csv
