# Supplementary material for: miR-215 Targeting Novel Genes EREG, NIPAL1 and PTPRU Regulates the Resistance to E.coli F18 in Piglets
Source: Genes (Basel). 2020 Sep 7;11(9):1053. doi: 10.3390/genes11091053 (PMC7563519; doi:10.3390/genes11091053)
Supplement: Supplementary file 1 [file genes-11-01053-s001.zip › genes-889956-supplementary/Table S2. Information of all differentaially expressed genes (DEGs) from RNA-seq.csv]

Gene_id	L1_readcount	L2_readcount	L3_readcount	NC1_readcount	NC2_readcount	NC3_readcount	L1_fpkm	L2_fpkm	L3_fpkm	NC1_fpkm	NC2_fpkm	NC3_fpkm	L_group_fpkm	NC_group_fpkm	L_readcount	NC_readcount	log2FoldChange	pval	padj	significant	biological_process	biological_process_description	cellular_component	cellular_component_description	molecular_function	molecular_function_description	KEGG AnnotInfo	KEGG url	Associated_Gene_Name	Interpro_Description
ENSSSCG00000000005	163	67	97	195	161	189	17.573447	6.598353671	8.770135895	17.4246836	14.99846182	15.49166808	7.684244783	15.9716045	86.3702518	174.7956437	-1.0171	9.19E-05	0.00090457	DOWN	--	--	--	--	--	--	CDPF1; cysteine-rich, DPF motif domain containing 1	http://www.genome.jp/dbget-bin/www_bget?ssc:100518729	-	Cysteine-rich domain, DPF-motif
ENSSSCG00000000022	41	119	149	48	45	39	5.549950917	14.71443811	16.91440757	5.385269736	5.263435361	4.013626174	15.81442284	4.887443757	141.4465967	42.45998682	1.7361	1.84E-09	6.09E-08	UP	--	--	--	--	--	--	LDOC1L; leucine zipper, down-regulated in cancer 1-like	http://www.genome.jp/dbget-bin/www_bget?ssc:100520193	LDOC1L	-
ENSSSCG00000000039	138	387	430	179	192	220	7.071415495	18.11463844	18.47825525	7.602234091	8.501195283	8.5707135	18.29644685	8.224714292	431.977755	189.2297338	1.1908	4.89E-09	1.49E-07	UP	GO:0051179//GO:0071427//GO:0051028//GO:0051169//GO:0016482//GO:0006405//GO:0050658//GO:0051649//GO:0050657//GO:0006406//GO:0071426//GO:1902578//GO:0046907//GO:0051236//GO:0071704//GO:0071702//GO:0015931//GO:0008150//GO:1902582//GO:0071705//GO:0033036//GO:0051234//GO:0010467//GO:0044765//GO:0006810//GO:0051168//GO:0016973//GO:0043170//GO:0008152//GO:0006913//GO:0044699//GO:0051641//GO:0071166//GO:…	localization//mRNA-containing ribonucleoprotein complex export from nucleus//mRNA transport//nuclear transport//cytoplasmic transport//RNA export from nucleus//RNA transport//establishment of localization in cell//nucleic acid transport//mRNA export from nucleus//ribonucleoprotein complex export from nucleus//single-organism localization//intracellular transport//establishment of RNA localization…	GO:0005623//GO:0044464//GO:0005575//GO:0005622	cell//cell part//cellular_component//intracellular	GO:0003676//GO:1901265//GO:0005488//GO:0036094//GO:0000166//GO:0003674//GO:1901363//GO:0097159	nucleic acid binding//nucleoside phosphate binding//binding//small molecule binding//nucleotide binding//molecular_function//heterocyclic compound binding//organic cyclic compound binding	POLDIP3; polymerase (DNA-directed), delta interacting protein 3	http://www.genome.jp/dbget-bin/www_bget?ssc:100525164	POLDIP3	RNA recognition motif domain
ENSSSCG00000000094	316	1213	1234	619	597	658	13.73691644	48.16753375	44.98653777	22.30251093	22.4247701	21.74678671	46.57703576	22.15802258	1295.546211	600.81999	1.1086	1.96E-10	8.05E-09	UP	GO:0040017//GO:0030048//GO:0050789//GO:0044763//GO:0008150//GO:0033036//GO:0065007//GO:0051651//GO:0051642//GO:0044802//GO:0051234//GO:0051457//GO:1902589//GO:0048870//GO:0030334//GO:0071840//GO:0040012//GO:0048522//GO:0032507//GO:0051272//GO:0008104//GO:0006996//GO:0009987//GO:0051656//GO:0051235//GO:0090286//GO:0051674//GO:0006997//GO:0044699//GO:2000145//GO:0051641//GO:0040011//GO:2000147//GO:…	positive regulation of locomotion//actin filament-based movement//regulation of biological process//single-organism cellular process//biological_process//macromolecule localization//biological regulation//maintenance of location in cell//centrosome localization//single-organism membrane organization//establishment of localization//maintenance of protein location in nucleus//single-organism organe…	GO:0043233//GO:0000228//GO:0043234//GO:0044464//GO:0005575//GO:0005622//GO:0031229//GO:0043227//GO:0000794//GO:0000793//GO:0044427//GO:0044428//GO:0031981//GO:0043229//GO:0031974//GO:0044453//GO:0098687//GO:0034993//GO:0070013//GO:0005694//GO:0012505//GO:0005639//GO:0005637//GO:0044424//GO:0031965//GO:0043226//GO:0019866//GO:0031301//GO:0044422//GO:0044446//GO:0031300//GO:0005634//GO:0031967//GO:…	organelle lumen//nuclear chromosome//protein complex//cell part//cellular_component//intracellular//intrinsic component of nuclear inner membrane//membrane-bounded organelle//condensed nuclear chromosome//condensed chromosome//chromosomal part//nuclear part//nuclear lumen//intracellular organelle//membrane-enclosed lumen//nuclear membrane part//chromosomal region//LINC complex//intracellular orga…	GO:0003674//GO:0005521//GO:0005515//GO:0005488	molecular_function//lamin binding//protein binding//binding	SUN2; Sad1 and UNC84 domain containing 2	http://www.genome.jp/dbget-bin/www_bget?ssc:100521622	SUN2	SUN domain||Galactose-binding domain-like
ENSSSCG00000000104	173	1693	2225	476	418	507	6.3008302	56.32485297	67.95899149	14.36876903	13.15465459	14.03869245	62.14192223	13.85403869	2066.367286	448.917131	2.2026	3.88E-24	9.74E-22	UP	GO:0044238//GO:0090304//GO:1901360//GO:0009889//GO:0010467//GO:0034645//GO:0048522//GO:0019438//GO:1901576//GO:0080090//GO:0097659//GO:0044237//GO:0008150//GO:0050789//GO:0031326//GO:1903508//GO:0065007//GO:0010468//GO:0010557//GO:0010556//GO:0006807//GO:0009059//GO:0046483//GO:0010604//GO:0010628//GO:0016070//GO:0034641//GO:0009987//GO:0019222//GO:0043170//GO:0008152//GO:0006355//GO:0051252//GO:…	primary metabolic process//nucleic acid metabolic process//organic cyclic compound metabolic process//regulation of biosynthetic process//gene expression//cellular macromolecule biosynthetic process//positive regulation of cellular process//aromatic compound biosynthetic process//organic substance biosynthetic process//regulation of primary metabolic process//nucleic acid-templated transcription/…	GO:0005654//GO:0044428//GO:0031981//GO:0043233//GO:0044464//GO:0043227//GO:0005575//GO:0005622//GO:0044424//GO:0043226//GO:0031974//GO:0043229//GO:0070013//GO:0043231//GO:0005634//GO:0044422//GO:0044446//GO:0005623	nucleoplasm//nuclear part//nuclear lumen//organelle lumen//cell part//membrane-bounded organelle//cellular_component//intracellular//intracellular part//organelle//membrane-enclosed lumen//intracellular organelle//intracellular organelle lumen//intracellular membrane-bounded organelle//nucleus//organelle part//intracellular organelle part//cell	GO:0001883//GO:0097367//GO:0032559//GO:1901363//GO:0042623//GO:0000166//GO:0003674//GO:0003724//GO:0097159//GO:0005524//GO:0008026//GO:0017111//GO:0003824//GO:0016887//GO:0016818//GO:0008186//GO:0004386//GO:0005488//GO:0016462//GO:0032555//GO:0003676//GO:0043168//GO:0001882//GO:1901265//GO:0043167//GO:0032550//GO:0032553//GO:0036094//GO:0004004//GO:0032549//GO:0035639//GO:0030554//GO:0017076//GO:…	purine nucleoside binding//carbohydrate derivative binding//adenyl ribonucleotide binding//heterocyclic compound binding//ATPase activity, coupled//nucleotide binding//molecular_function//RNA helicase activity//organic cyclic compound binding//ATP binding//ATP-dependent helicase activity//nucleoside-triphosphatase activity//catalytic activity//ATPase activity//hydrolase activity, acting on acid a…	DDX17; DEAD (Asp-Glu-Ala-Asp) box helicase 17; K13178 ATP-dependent RNA helicase DDX17 [EC:3.6.4.13]	http://www.genome.jp/dbget-bin/www_bget?ssc:100514347	DDX17	P-loop containing nucleoside triphosphate hydrolase||RNA helicase, DEAD-box type, Q motif||Helicase superfamily 1/2, ATP-binding domain||DEAD/DEAH box helicase domain||Helicase, C-terminal
ENSSSCG00000000108	17	144	109	85	73	40	1.149801107	8.896675064	6.182520089	4.764898622	4.266268218	2.056841471	7.539597577	3.69600277	134.5448593	64.04440449	1.0709	0.0050287	0.024343	UP	GO:0051234//GO:0006810//GO:0008150//GO:0051179	establishment of localization//transport//biological_process//localization	GO:0005575//GO:0016020//GO:0044425//GO:0016021//GO:0031224	cellular_component//membrane//membrane part//integral component of membrane//intrinsic component of membrane	GO:0005215//GO:0003674	transporter activity//molecular_function	TMEM184B; transmembrane protein 184B	http://www.genome.jp/dbget-bin/www_bget?ssc:100157699	TMEM184B	Organic solute transporter subunit alpha/Transmembrane protein 184
ENSSSCG00000000125	15631	5960	7987	16007	14002	20649	1545.068115	538.1440744	662.0789627	1311.389645	1195.920843	1551.768455	600.1115186	1353.026314	7353.562285	16188.36883	-1.1384	6.74E-06	9.57E-05	DOWN	GO:0030154//GO:0035556//GO:0002252//GO:0030260//GO:0009966//GO:1903900//GO:1902531//GO:0032502//GO:0007165//GO:0044767//GO:0032501//GO:0048869//GO:0044700//GO:0034112//GO:0002313//GO:0051704//GO:0048534//GO:0023052//GO:0051251//GO:0016337//GO:0051249//GO:0007159//GO:0031294//GO:0043903//GO:0070489//GO:0051716//GO:0043902//GO:0043123//GO:0045785//GO:0048584//GO:0052126//GO:0051701//GO:0002682//GO:…	cell differentiation//intracellular signal transduction//immune effector process//entry into host cell//regulation of signal transduction//regulation of viral life cycle//regulation of intracellular signal transduction//developmental process//signal transduction//single-organism developmental process//multicellular organismal process//cellular developmental process//single organism signaling//pos…	GO:0005623//GO:0005615//GO:0031012//GO:0031982//GO:0044421//GO:0043230//GO:0043226//GO:0005576//GO:0065010//GO:0070062//GO:0031988//GO:0044464//GO:1903561//GO:0043227//GO:0005622//GO:0005575	cell//extracellular space//extracellular matrix//vesicle//extracellular region part//extracellular organelle//organelle//extracellular region//extracellular membrane-bounded organelle//extracellular exosome//membrane-bounded vesicle//cell part//extracellular vesicle//membrane-bounded organelle//intracellular//cellular_component	GO:0005488//GO:0003676//GO:0003723//GO:0097159//GO:0030246//GO:0044822//GO:0004871//GO:1901363//GO:0060089//GO:0003674	binding//nucleic acid binding//RNA binding//organic cyclic compound binding//carbohydrate binding//poly(A) RNA binding//signal transducer activity//heterocyclic compound binding//molecular transducer activity//molecular_function	LGALS1, Galectin-1, LGAS1; lectin, galactoside-binding, soluble, 1; K06830 galectin-1	http://www.genome.jp/dbget-bin/www_bget?ssc:414915	LGALS1	Concanavalin A-like lectin/glucanase domain||Galectin, carbohydrate recognition domain
ENSSSCG00000000155	41	390	406	71	56	58	7.744117559	67.28900758	64.3101246	11.11494626	9.139608689	8.328812813	65.79956609	9.527789253	421.2893867	59.45291993	2.825	9.56E-35	8.88E-32	UP	GO:0043170//GO:0031399//GO:0007154//GO:0009967//GO:0008152//GO:0031329//GO:0001933//GO:1903984//GO:0031400//GO:2001233//GO:0042177//GO:0051246//GO:0042176//GO:0044710//GO:0023051//GO:0016265//GO:0019222//GO:0009987//GO:0044092//GO:0009894//GO:0097191//GO:0019538//GO:0048583//GO:0010033//GO:0023056//GO:0007166//GO:0036462//GO:0009968//GO:2001235//GO:0044699//GO:1902043//GO:0023057//GO:0043412//GO:…	macromolecule metabolic process//regulation of protein modification process//cell communication//positive regulation of signal transduction//metabolic process//regulation of cellular catabolic process//negative regulation of protein phosphorylation//positive regulation of TRAIL-activated apoptotic signaling pathway//negative regulation of protein modification process//regulation of apoptotic sign…	GO:0065010//GO:0005576//GO:0043229//GO:0043226//GO:0044424//GO:0005578//GO:0043227//GO:1903561//GO:0005575//GO:0005622//GO:0044464//GO:0031988//GO:0070062//GO:0031012//GO:0005623//GO:0005615//GO:0043230//GO:0005634//GO:0044421//GO:0031982//GO:0005604//GO:0044420//GO:0043231	extracellular membrane-bounded organelle//extracellular region//intracellular organelle//organelle//intracellular part//proteinaceous extracellular matrix//membrane-bounded organelle//extracellular vesicle//cellular_component//intracellular//cell part//membrane-bounded vesicle//extracellular exosome//extracellular matrix//cell//extracellular space//extracellular organelle//nucleus//extracellular …	GO:0004866//GO:0061135//GO:0005515//GO:0030234//GO:0061134//GO:0098772//GO:0003674//GO:0008191//GO:0010576//GO:0004857//GO:0002020//GO:0019899//GO:0030414//GO:0005488//GO:0048551	endopeptidase inhibitor activity//endopeptidase regulator activity//protein binding//enzyme regulator activity//peptidase regulator activity//molecular function regulator//molecular_function//metalloendopeptidase inhibitor activity//metalloenzyme regulator activity//enzyme inhibitor activity//protease binding//enzyme binding//peptidase inhibitor activity//binding//metalloenzyme inhibitor activity	TIMP-3; tissue inhibitor of metalloproteinase-3; K16866 metalloproteinase inhibitor 3	http://www.genome.jp/dbget-bin/www_bget?ssc:396775	TIMP3	Netrin domain||Tissue inhibitor of metalloproteinases-like, OB-fold||Protease inhibitor I35 (TIMP)
ENSSSCG00000000155	41	390	406	71	56	58	7.744117559	67.28900758	64.3101246	11.11494626	9.139608689	8.328812813	65.79956609	9.527789253	421.2893867	59.45291993	2.825	9.56E-35	8.88E-32	UP	GO:0043170//GO:0031399//GO:0007154//GO:0009967//GO:0008152//GO:0031329//GO:0001933//GO:1903984//GO:0031400//GO:2001233//GO:0042177//GO:0051246//GO:0042176//GO:0044710//GO:0023051//GO:0016265//GO:0019222//GO:0009987//GO:0044092//GO:0009894//GO:0097191//GO:0019538//GO:0048583//GO:0010033//GO:0023056//GO:0007166//GO:0036462//GO:0009968//GO:2001235//GO:0044699//GO:1902043//GO:0023057//GO:0043412//GO:…	macromolecule metabolic process//regulation of protein modification process//cell communication//positive regulation of signal transduction//metabolic process//regulation of cellular catabolic process//negative regulation of protein phosphorylation//positive regulation of TRAIL-activated apoptotic signaling pathway//negative regulation of protein modification process//regulation of apoptotic sign…	GO:0065010//GO:0005576//GO:0043229//GO:0043226//GO:0044424//GO:0005578//GO:0043227//GO:1903561//GO:0005575//GO:0005622//GO:0044464//GO:0031988//GO:0070062//GO:0031012//GO:0005623//GO:0005615//GO:0043230//GO:0005634//GO:0044421//GO:0031982//GO:0005604//GO:0044420//GO:0043231	extracellular membrane-bounded organelle//extracellular region//intracellular organelle//organelle//intracellular part//proteinaceous extracellular matrix//membrane-bounded organelle//extracellular vesicle//cellular_component//intracellular//cell part//membrane-bounded vesicle//extracellular exosome//extracellular matrix//cell//extracellular space//extracellular organelle//nucleus//extracellular …	GO:0004866//GO:0061135//GO:0005515//GO:0030234//GO:0061134//GO:0098772//GO:0003674//GO:0008191//GO:0010576//GO:0004857//GO:0002020//GO:0019899//GO:0030414//GO:0005488//GO:0048551	endopeptidase inhibitor activity//endopeptidase regulator activity//protein binding//enzyme regulator activity//peptidase regulator activity//molecular function regulator//molecular_function//metalloendopeptidase inhibitor activity//metalloenzyme regulator activity//enzyme inhibitor activity//protease binding//enzyme binding//peptidase inhibitor activity//binding//metalloenzyme inhibitor activity	TIMP-3; tissue inhibitor of metalloproteinase-3; K16866 metalloproteinase inhibitor 3	http://www.genome.jp/dbget-bin/www_bget?ssc:396775	TIMP3	Netrin domain||Tissue inhibitor of metalloproteinases-like, OB-fold||Protease inhibitor I35 (TIMP)
ENSSSCG00000000272	124	336	380	141	114	115	4.581257215	11.33949474	11.77366907	4.317606328	3.639312395	3.230188442	11.5565819	3.729035721	378.4741205	118.9225846	1.6702	8.91E-15	7.03E-13	UP	GO:0046483//GO:0051817//GO:0009059//GO:0044764//GO:0006807//GO:0010557//GO:0019058//GO:0010556//GO:0006357//GO:0048524//GO:0010628//GO:0010604//GO:0019222//GO:0009987//GO:0050434//GO:1903902//GO:0016070//GO:0050792//GO:0034641//GO:0043170//GO:0008152//GO:0043900//GO:0034645//GO:0019080//GO:0043923//GO:0044238//GO:1901360//GO:0090304//GO:0010467//GO:0009889//GO:0048522//GO:0019438//GO:1901576//GO:…	heterocycle metabolic process//modification of morphology or physiology of other organism involved in symbiotic interaction//macromolecule biosynthetic process//multi-organism cellular process//nitrogen compound metabolic process//positive regulation of macromolecule biosynthetic process//viral life cycle//regulation of macromolecule biosynthetic process//regulation of transcription from RNA poly…	GO:0044424//GO:0043226//GO:0000785//GO:0043229//GO:0031974//GO:0005694//GO:0070013//GO:0005654//GO:0044427//GO:0031981//GO:0044428//GO:0000228//GO:0044464//GO:0043233//GO:0005575//GO:0005622//GO:0043227//GO:0005623//GO:0032991//GO:0000790//GO:0043232//GO:0043231//GO:0044454//GO:0043228//GO:0044446//GO:0044422//GO:0005634	intracellular part//organelle//chromatin//intracellular organelle//membrane-enclosed lumen//chromosome//intracellular organelle lumen//nucleoplasm//chromosomal part//nuclear lumen//nuclear part//nuclear chromosome//cell part//organelle lumen//cellular_component//intracellular//membrane-bounded organelle//cell//macromolecular complex//nuclear chromatin//intracellular non-membrane-bounded organelle…	GO:0097159//GO:0003700//GO:0000975//GO:0000977//GO:0043565//GO:0000976//GO:0005515//GO:0071837//GO:0046872//GO:0043169//GO:0019904//GO:0001159//GO:0043566//GO:0008134//GO:1901363//GO:0000987//GO:0000981//GO:0003674//GO:0046983//GO:0044212//GO:0042802//GO:0008022//GO:0000978//GO:0042803//GO:0019899//GO:0000982//GO:0001067//GO:0001071//GO:0001012//GO:0003690//GO:0005488//GO:0003677//GO:0003676//GO:…	organic cyclic compound binding//transcription factor activity, sequence-specific DNA binding//regulatory region DNA binding//RNA polymerase II regulatory region sequence-specific DNA binding//sequence-specific DNA binding//transcription regulatory region sequence-specific DNA binding//protein binding//HMG box domain binding//metal ion binding//cation binding//protein domain specific binding//cor…	transcription factor Sp1; K04684 transcription factor Sp1	http://www.genome.jp/dbget-bin/www_bget?ssc:396575	SP1	Zinc finger, C2H2-like||Zinc finger, C2H2
ENSSSCG00000000359	372	178	236	400	406	585	54.11353672	23.65235656	28.78990418	48.22629615	51.03175538	64.69725774	26.22113037	54.65176975	218.3164647	444.1275965	-1.0246	0.00022905	0.0019415	DOWN	GO:1902578//GO:0016197//GO:0051649//GO:0097479//GO:0071704//GO:0051650//GO:1902580//GO:0051640//GO:0046907//GO:0097480//GO:0036211//GO:0008089//GO:0044260//GO:0018193//GO:0006473//GO:0051179//GO:0006464//GO:0048489//GO:0009060//GO:0043543//GO:0006928//GO:0008152//GO:0043170//GO:0048490//GO:0007017//GO:0045333//GO:0032418//GO:0044710//GO:0051656//GO:0016192//GO:0009987//GO:0051648//GO:0019538//GO:…	single-organism localization//endosomal transport//establishment of localization in cell//synaptic vesicle localization//organic substance metabolic process//establishment of vesicle localization//single-organism cellular localization//organelle localization//intracellular transport//establishment of synaptic vesicle localization//protein modification process//anterograde axon cargo transport//ce…	GO:0030424//GO:0031083//GO:0031975//GO:0044463//GO:0031082//GO:0005768//GO:0005759//GO:0005623//GO:1904115//GO:0032991//GO:0005615//GO:0043230//GO:0031967//GO:0031970//GO:0044422//GO:0044446//GO:0005758//GO:0005829//GO:0044421//GO:0097458//GO:0031982//GO:0043231//GO:0012505//GO:0033267//GO:0065010//GO:0070013//GO:0042995//GO:0044429//GO:0031974//GO:0005576//GO:0043229//GO:0005739//GO:0043226//GO:…	axon//BLOC-1 complex//envelope//cell projection part//BLOC complex//endosome//mitochondrial matrix//cell//axon cytoplasm//macromolecular complex//extracellular space//extracellular organelle//organelle envelope//organelle envelope lumen//organelle part//intracellular organelle part//mitochondrial intermembrane space//cytosol//extracellular region part//neuron part//vesicle//intracellular membrane…	--	--	BLOC1S1; biogenesis of lysosomal organelles complex-1, subunit 1	http://www.genome.jp/dbget-bin/www_bget?ssc:100517399	BLOC1S1	Biogenesis of lysosome-related organelles complex 1 subunit 1
ENSSSCG00000000386	127	269	331	118	139	143	3.834493244	7.419044426	8.381031768	2.952889539	3.626356952	3.282519548	7.900038097	3.287255347	316.7542683	128.1769637	1.3052	2.52E-09	8.11E-08	UP	--	--	--	--	--	--	ANKRD52; ankyrin repeat domain 52; K15504 serine/threonine-protein phosphatase 6 regulatory ankyrin repeat subunit C	http://www.genome.jp/dbget-bin/www_bget?ssc:100519313	ANKRD52	Ankyrin repeat-containing domain||Ankyrin repeat
ENSSSCG00000000493	10	26	36	13	5	14	0.581518811	1.381110896	1.755623985	0.62656778	0.251237965	0.618954651	1.56836744	0.498920132	32.67367236	10.21270801	1.6778	0.0016219	0.0097827	UP	GO:0048729//GO:0003205//GO:0019222//GO:0048646//GO:0007350//GO:0044710//GO:0001702//GO:0001759//GO:0043170//GO:0009967//GO:0001654//GO:2000026//GO:0045860//GO:0032147//GO:0044707//GO:0044699//GO:0070848//GO:0044093//GO:0060442//GO:0009790//GO:0048699//GO:0010033//GO:0048598//GO:0003002//GO:0051347//GO:0006468//GO:0048562//GO:0065007//GO:0003006//GO:0070306//GO:0044267//GO:0043412//GO:0045859//GO:…	tissue morphogenesis//cardiac chamber development//regulation of metabolic process//anatomical structure formation involved in morphogenesis//blastoderm segmentation//single-organism metabolic process//gastrulation with mouth forming second//organ induction//macromolecule metabolic process//positive regulation of signal transduction//eye development//regulation of multicellular organismal develop…	GO:0030054//GO:0005886//GO:0005622//GO:0005911//GO:0016020//GO:0044424//GO:0044464//GO:0005575//GO:0005737//GO:0005623//GO:0071944	cell junction//plasma membrane//intracellular//cell-cell junction//membrane//intracellular part//cell part//cellular_component//cytoplasm//cell//cell periphery	GO:1990782//GO:0005165//GO:0044877//GO:0032403//GO:0003674//GO:0030674//GO:0005126//GO:0019899//GO:0035591//GO:0030971//GO:0005167//GO:0005104//GO:0005068//GO:0005515//GO:0005102//GO:0070851//GO:0005168//GO:0005158//GO:0019901//GO:0060090//GO:0019900//GO:0005488	protein tyrosine kinase binding//neurotrophin receptor binding//macromolecular complex binding//protein complex binding//molecular_function//protein binding, bridging//cytokine receptor binding//enzyme binding//signaling adaptor activity//receptor tyrosine kinase binding//neurotrophin TRK receptor binding//fibroblast growth factor receptor binding//transmembrane receptor protein tyrosine kinase a…	FRS2; fibroblast growth factor receptor substrate 2; K12461 fibroblast growth factor receptor substrate 2	http://www.genome.jp/dbget-bin/www_bget?ssc:100517823	FRS2	IRS-type PTB domain
ENSSSCG00000000511	79	456	539	184	142	209	7.769466865	40.96570242	44.45474565	14.99832944	12.0671293	15.62706582	42.71022404	14.23084152	525.6018276	171.1516388	1.6187	7.92E-16	7.50E-14	UP	GO:0050773//GO:0022008//GO:0007275//GO:0009987//GO:0016192//GO:0051094//GO:0051046//GO:0007154//GO:0051130//GO:0048858//GO:0071840//GO:0006810//GO:0060341//GO:0016358//GO:0051128//GO:0017157//GO:0048522//GO:0022604//GO:1902582//GO:0008150//GO:0048814//GO:0044763//GO:0050789//GO:0048856//GO:0030100//GO:2000641//GO:0050775//GO:0031346//GO:0035556//GO:0006887//GO:0030154//GO:0051239//GO:0050767//GO:…	regulation of dendrite development//neurogenesis//multicellular organismal development//cellular process//vesicle-mediated transport//positive regulation of developmental process//regulation of secretion//cell communication//positive regulation of cellular component organization//cell projection morphogenesis//cellular component organization or biogenesis//transport//regulation of cellular locali…	GO:0005794//GO:0044424//GO:0098559//GO:0043226//GO:0070161//GO:0009898//GO:0098552//GO:0065010//GO:0044440//GO:0005737//GO:0070062//GO:0031901//GO:0044444//GO:0031988//GO:0005802//GO:0044431//GO:0043005//GO:0044464//GO:0005925//GO:0098588//GO:0005575//GO:0043227//GO:0005623//GO:0071944//GO:0031985//GO:0010009//GO:0098805//GO:0031984//GO:0031982//GO:0044446//GO:0044422//GO:0044421//GO:0042995//GO:…	Golgi apparatus//intracellular part//cytoplasmic side of early endosome membrane//organelle//anchoring junction//cytoplasmic side of plasma membrane//side of membrane//extracellular membrane-bounded organelle//endosomal part//cytoplasm//extracellular exosome//early endosome membrane//cytoplasmic part//membrane-bounded vesicle//trans-Golgi network//Golgi apparatus part//neuron projection//cell par…	GO:0003824//GO:0017111//GO:0097367//GO:0003924//GO:0000166//GO:0032561//GO:0036094//GO:0017076//GO:0035639//GO:0005525//GO:0016787//GO:0032555//GO:0005488//GO:0001882//GO:0032550//GO:1901265//GO:0097159//GO:0016818//GO:0001883//GO:1901363//GO:0003674//GO:0019001//GO:0032549//GO:0019003//GO:0016817//GO:0016462//GO:0043168//GO:0032553//GO:0043167	catalytic activity//nucleoside-triphosphatase activity//carbohydrate derivative binding//GTPase activity//nucleotide binding//guanyl ribonucleotide binding//small molecule binding//purine nucleotide binding//purine ribonucleoside triphosphate binding//GTP binding//hydrolase activity//purine ribonucleotide binding//binding//nucleoside binding//purine ribonucleoside binding//nucleoside phosphate bi…	RAB21; RAB21, member RAS oncogene family; K07890 Ras-related protein Rab-21	http://www.genome.jp/dbget-bin/www_bget?ssc:100736618	RAB21	Ran GTPase||Mitochondrial Rho-like||P-loop containing nucleoside triphosphate hydrolase||Small GTPase superfamily, Rab type||Small GTP-binding protein domain||Small GTPase superfamily||Gtr1/RagA G protein||Small GTPase superfamily, Rho type||Small GTPase superfamily, ARF/SAR type||Small GTPase superfamily, Ras type
ENSSSCG00000000528	103	485	629	220	160	283	3.862502088	16.61363546	19.78096092	6.837779965	5.184453453	8.06835439	18.19729819	6.696862603	587.6440309	211.6528755	1.4732	2.16E-10	8.79E-09	UP	GO:0045596//GO:1903115//GO:0045216//GO:0003229//GO:0086002//GO:0072659//GO:0048513//GO:0044057//GO:0051234//GO:0044802//GO:0061337//GO:0065007//GO:0086069//GO:0030048//GO:0003015//GO:0034329//GO:0034109//GO:0045184//GO:0051641//GO:0098602//GO:0008015//GO:0044699//GO:0006936//GO:0044707//GO:0090257//GO:0045595//GO:0006942//GO:0070252//GO:0007517//GO:0003205//GO:0008104//GO:0060047//GO:0048729//GO:…	negative regulation of cell differentiation//regulation of actin filament-based movement//cell-cell junction organization//ventricular cardiac muscle tissue development//cardiac muscle cell action potential involved in contraction//protein localization to plasma membrane//organ development//regulation of system process//establishment of localization//single-organism membrane organization//cardiac…	GO:0005856//GO:0005654//GO:0005622//GO:0005886//GO:0043233//GO:0045111//GO:0043229//GO:0031974//GO:0030054//GO:0043231//GO:0016020//GO:0014704//GO:0005634//GO:0005912//GO:0005882//GO:0005911//GO:0030057//GO:0031981//GO:0044428//GO:0044430//GO:0005913//GO:0005575//GO:0043227//GO:0043234//GO:0044464//GO:0044291//GO:0070161//GO:0043226//GO:0044424//GO:0070013//GO:0043228//GO:0044422//GO:0044446//GO:…	cytoskeleton//nucleoplasm//intracellular//plasma membrane//organelle lumen//intermediate filament cytoskeleton//intracellular organelle//membrane-enclosed lumen//cell junction//intracellular membrane-bounded organelle//membrane//intercalated disc//nucleus//adherens junction//intermediate filament//cell-cell junction//desmosome//nuclear lumen//nuclear part//cytoskeletal part//cell-cell adherens ju…	GO:0098641//GO:0003674//GO:0032403//GO:0019215//GO:0044877//GO:0098632//GO:0098631//GO:0045294//GO:0050839//GO:0019899//GO:0032947//GO:0005198//GO:0005515//GO:0005488//GO:0005080//GO:0045296//GO:0019900//GO:0019901	cadherin binding involved in cell-cell adhesion//molecular_function//protein complex binding//intermediate filament binding//macromolecular complex binding//protein binding involved in cell-cell adhesion//protein binding involved in cell adhesion//alpha-catenin binding//cell adhesion molecule binding//enzyme binding//protein complex scaffold//structural molecule activity//protein binding//binding…	PKP2; plakophilin 2; K12642 plakophilin 2	http://www.genome.jp/dbget-bin/www_bget?ssc:100526169	PKP2	Armadillo-type fold||Armadillo
ENSSSCG00000000555	66	345	372	75	78	71	0.967152079	4.618079074	4.571503021	0.910904895	0.987636044	0.790999503	4.594791048	0.896513481	379.276215	71.95665429	2.398	6.74E-26	2.06E-23	UP	GO:0050789//GO:0044763//GO:0008150//GO:0006811//GO:0006816//GO:0070588//GO:0006810//GO:0009987//GO:0007154//GO:0051179//GO:0050896//GO:0050794//GO:0098662//GO:0072511//GO:1902578//GO:0035556//GO:0007165//GO:0006812//GO:0034220//GO:0065007//GO:0051234//GO:0044765//GO:0048016//GO:0098655//GO:0055085//GO:0044699//GO:0098660//GO:0070838//GO:0019932//GO:0051716//GO:0044700//GO:0023052//GO:0030001	regulation of biological process//single-organism cellular process//biological_process//ion transport//calcium ion transport//calcium ion transmembrane transport//transport//cellular process//cell communication//localization//response to stimulus//regulation of cellular process//inorganic cation transmembrane transport//divalent inorganic cation transport//single-organism localization//intracellu…	GO:0044464//GO:0043227//GO:0005575//GO:0044444//GO:0005737//GO:0044424//GO:0043226//GO:0005623//GO:0005783//GO:0005622//GO:0043229//GO:0012505//GO:0016020//GO:0043231	cell part//membrane-bounded organelle//cellular_component//cytoplasmic part//cytoplasm//intracellular part//organelle//cell//endoplasmic reticulum//intracellular//intracellular organelle//endomembrane system//membrane//intracellular membrane-bounded organelle	GO:0060089//GO:0022836//GO:0005220//GO:0046873//GO:0005217//GO:0004871//GO:0022892//GO:0022857//GO:0015085//GO:0005216//GO:0005261//GO:0008324//GO:0022803//GO:0015278//GO:0072509//GO:0004872//GO:0003674//GO:0022834//GO:0015075//GO:0005215//GO:0022838//GO:0005262//GO:0015276//GO:0005057//GO:0015267//GO:0022891//GO:0038023//GO:0022890	molecular transducer activity//gated channel activity//inositol 1,4,5-trisphosphate-sensitive calcium-release channel activity//metal ion transmembrane transporter activity//intracellular ligand-gated ion channel activity//signal transducer activity//substrate-specific transporter activity//transmembrane transporter activity//calcium ion transmembrane transporter activity//ion channel activity//c…	ITPR3; inositol 1,4,5-trisphosphate receptor, type 3; K04960 inositol 1,4,5-triphosphate receptor type 3	http://www.genome.jp/dbget-bin/www_bget?ssc:100155015	-	RIH (RyR and IP3R Homology) domain||MIR motif||Inositol 1,4,5-trisphosphate-binding protein receptor
ENSSSCG00000000682	113	54	30	85	124	112	6.658566176	2.906614745	1.482479746	4.151281085	6.313576636	5.017499375	2.194547245	5.160785699	44.86946611	102.8983539	-1.1974	0.00040884	0.0031331	DOWN	GO:0051716//GO:0044700//GO:0023052//GO:0065007//GO:0044699//GO:0050896//GO:0050794//GO:0007165//GO:0050789//GO:0044763//GO:0008150//GO:0009987//GO:0007154	cellular response to stimulus//single organism signaling//signaling//biological regulation//single-organism process//response to stimulus//regulation of cellular process//signal transduction//regulation of biological process//single-organism cellular process//biological_process//cellular process//cell communication	GO:0043230//GO:0097458//GO:1903561//GO:0042995//GO:0005576//GO:0044421//GO:0031982//GO:0005623//GO:0044464//GO:0030425//GO:0043005//GO:0036477//GO:0043227//GO:0005575//GO:0070062//GO:0031988//GO:0065010//GO:0043226	extracellular organelle//neuron part//extracellular vesicle//cell projection//extracellular region//extracellular region part//vesicle//cell//cell part//dendrite//neuron projection//somatodendritic compartment//membrane-bounded organelle//cellular_component//extracellular exosome//membrane-bounded vesicle//extracellular membrane-bounded organelle//organelle	GO:0051020//GO:0019899//GO:0003674//GO:0005488//GO:0005515	GTPase binding//enzyme binding//molecular_function//binding//protein binding	GNB3; guanine nucleotide binding protein (G protein), beta polypeptide 3; K07825 guanine nucleotide-binding protein G(I)/G(S)/G(T) subunit beta-3	http://www.genome.jp/dbget-bin/www_bget?ssc:100154522	GNB3	G-protein beta WD-40 repeat||WD40-repeat-containing domain||WD40 repeat||G-protein, beta subunit
ENSSSCG00000000755	53	211	248	91	111	78	1.673312372	6.085202619	6.566259928	2.38124172	3.028137739	1.872245446	6.325731274	2.427208302	242.4842107	90.13716245	1.4277	1.51E-09	5.12E-08	UP	GO:0016310//GO:0006464//GO:0051716//GO:0044260//GO:0007252//GO:0071704//GO:0023052//GO:0044700//GO:0006796//GO:0044238//GO:0065007//GO:0043412//GO:0044267//GO:0006468//GO:0044699//GO:0043170//GO:0050794//GO:0036211//GO:0050896//GO:0007165//GO:0035556//GO:0006793//GO:0007249//GO:0044237//GO:0008150//GO:0044763//GO:0050789//GO:0019538//GO:0007154//GO:0008152//GO:0009987	phosphorylation//cellular protein modification process//cellular response to stimulus//cellular macromolecule metabolic process//I-kappaB phosphorylation//organic substance metabolic process//signaling//single organism signaling//phosphate-containing compound metabolic process//primary metabolic process//biological regulation//macromolecule modification//cellular protein metabolic process//protei…	GO:0097458//GO:0098793//GO:0005829//GO:0005912//GO:0005911//GO:0045202//GO:1902554//GO:1902911//GO:0044456//GO:0005622//GO:0044445//GO:0061695//GO:0008385//GO:1990234//GO:0030054//GO:0048786//GO:0032991//GO:0005623//GO:0005913//GO:0044444//GO:0005737//GO:0005575//GO:0043234//GO:0044464//GO:0070161//GO:0044424//GO:1902494	neuron part//presynapse//cytosol//adherens junction//cell-cell junction//synapse//serine/threonine protein kinase complex//protein kinase complex//synapse part//intracellular//cytosolic part//transferase complex, transferring phosphorus-containing groups//IkappaB kinase complex//transferase complex//cell junction//presynaptic active zone//macromolecular complex//cell//cell-cell adherens junction/…	GO:0050839//GO:0098641//GO:0003674//GO:0098632//GO:0098631//GO:0005488//GO:0045296//GO:0005515	cell adhesion molecule binding//cadherin binding involved in cell-cell adhesion//molecular_function//protein binding involved in cell-cell adhesion//protein binding involved in cell adhesion//binding//cadherin binding//protein binding	ERC1; ELKS/RAB6-interacting/CAST family member 1; K16072 ELKS/RAB6-interacting/CAST family member 1	http://www.genome.jp/dbget-bin/www_bget?ssc:100513988	ERC1	Prefoldin||Active zone protein ELKS
ENSSSCG00000000783	11	52	76	17	14	13	0.828507017	3.577653572	4.80045425	1.061239399	0.911135642	0.744412892	4.189053911	0.905595978	67.40154467	14.15474631	2.2515	3.88E-08	9.63E-07	UP	GO:0015758//GO:0035428//GO:0006818//GO:0044765//GO:0051234//GO:0008643//GO:0006812//GO:0046323//GO:0044699//GO:0008645//GO:0015749//GO:0055085//GO:0034219//GO:0015992//GO:1904659//GO:0006810//GO:0044763//GO:0008150//GO:0006811//GO:0071702//GO:0009987//GO:0051179//GO:0015672//GO:1902578	glucose transport//hexose transmembrane transport//hydrogen transport//single-organism transport//establishment of localization//carbohydrate transport//cation transport//glucose import//single-organism process//hexose transport//monosaccharide transport//transmembrane transport//carbohydrate transmembrane transport//proton transport//glucose transmembrane transport//transport//single-organism ce…	GO:0005887//GO:0005886//GO:0044459//GO:0044425//GO:0016020//GO:0005575//GO:0044464//GO:0031224//GO:0016021//GO:0071944//GO:0031226//GO:0005623	integral component of plasma membrane//plasma membrane//plasma membrane part//membrane part//membrane//cellular_component//cell part//intrinsic component of membrane//integral component of membrane//cell periphery//intrinsic component of plasma membrane//cell	GO:0003674//GO:0015295//GO:0008324//GO:0005215//GO:0015075//GO:0022804//GO:0022891//GO:0051119//GO:0005402//GO:0015144//GO:1901476//GO:0015149//GO:0022857//GO:0015294//GO:0022892//GO:0005355//GO:0015145//GO:0005351//GO:0015293//GO:0015291	molecular_function//solute:proton symporter activity//cation transmembrane transporter activity//transporter activity//ion transmembrane transporter activity//active transmembrane transporter activity//substrate-specific transmembrane transporter activity//sugar transmembrane transporter activity//cation:sugar symporter activity//carbohydrate transmembrane transporter activity//carbohydrate trans…	proton myo-inositol cotransporter-like	http://www.genome.jp/dbget-bin/www_bget?ssc:100737691	-	Major facilitator superfamily||Sugar/inositol transporter||Major facilitator, sugar transporter-like||Major facilitator superfamily domain
ENSSSCG00000000804	147	1838	2122	411	380	445	4.101630474	46.84639103	49.65349387	9.504777533	9.161662466	9.439874814	48.24994245	9.368771605	2092.585158	396.0757082	2.4014	4.10E-43	1.03E-39	UP	GO:0098655//GO:0040012//GO:0050920//GO:0002543//GO:1904019//GO:0044765//GO:0002690//GO:0048513//GO:0042221//GO:0032060//GO:0065003//GO:0030031//GO:0030334//GO:0048870//GO:0051234//GO:0044802//GO:0015698//GO:0065007//GO:0034220//GO:0006897//GO:0032101//GO:0006884//GO:0006812//GO:0008361//GO:0097045//GO:2000147//GO:0098660//GO:0070167//GO:0040011//GO:0002684//GO:0044707//GO:0043931//GO:0044699//GO:…	cation transmembrane transport//regulation of locomotion//regulation of chemotaxis//activation of blood coagulation via clotting cascade//epithelial cell apoptotic process//single-organism transport//positive regulation of leukocyte chemotaxis//organ development//response to chemical//bleb assembly//macromolecular complex assembly//cell projection assembly//regulation of cell migration//cell moti…	GO:0005886//GO:1903561//GO:0005622//GO:0005576//GO:0044425//GO:0016020//GO:0043230//GO:0009986//GO:0031988//GO:0070062//GO:1990351//GO:0043227//GO:0005575//GO:0044464//GO:0043234//GO:0034702//GO:0043226//GO:0065010//GO:0098796//GO:0031982//GO:1902495//GO:0016021//GO:0034707//GO:0031224//GO:0044421//GO:0071944//GO:0005623//GO:0032991	plasma membrane//extracellular vesicle//intracellular//extracellular region//membrane part//membrane//extracellular organelle//cell surface//membrane-bounded vesicle//extracellular exosome//transporter complex//membrane-bounded organelle//cellular_component//cell part//protein complex//ion channel complex//organelle//extracellular membrane-bounded organelle//membrane protein complex//vesicle//tra…	GO:0017128//GO:0005253//GO:0003674//GO:0046983//GO:0008324//GO:0022803//GO:0022838//GO:0005215//GO:0015075//GO:0005227//GO:0022891//GO:0015267//GO:0015103//GO:0015108//GO:0005244//GO:0022836//GO:0005515//GO:0005319//GO:0005254//GO:0005229//GO:0005548//GO:0005488//GO:0005216//GO:0005247//GO:0022857//GO:0022839//GO:0022892//GO:0008509//GO:0022832//GO:0042803//GO:0005261//GO:0042802//GO:0008308	phospholipid scramblase activity//anion channel activity//molecular_function//protein dimerization activity//cation transmembrane transporter activity//passive transmembrane transporter activity//substrate-specific channel activity//transporter activity//ion transmembrane transporter activity//calcium activated cation channel activity//substrate-specific transmembrane transporter activity//channe…	ANO6; anoctamin 6	http://www.genome.jp/dbget-bin/www_bget?ssc:100155593	ANO6	Anoctamin
ENSSSCG00000000807	110	605	647	142	131	142	5.026198217	25.25188117	24.79227864	5.377695517	5.172133388	4.932899853	25.0220799	5.160909586	662.3611894	133.1269011	2.3148	9.53E-31	4.78E-28	UP	GO:0046942//GO:0045117//GO:0051179//GO:0098656//GO:0015807//GO:0003333//GO:0042886//GO:0015711//GO:1902578//GO:0015849//GO:0006810//GO:0071702//GO:0044763//GO:0008150//GO:0006811//GO:0089709//GO:0015817//GO:0009987//GO:0006820//GO:0015802//GO:1902024//GO:0006868//GO:1902475//GO:0006865//GO:0098655//GO:0015804//GO:0051234//GO:0044765//GO:0071705//GO:0006812//GO:0034220//GO:0044699//GO:0006867//GO:…	carboxylic acid transport//azole transport//localization//anion transmembrane transport//L-amino acid transport//amino acid transmembrane transport//amide transport//organic anion transport//single-organism localization//organic acid transport//transport//organic substance transport//single-organism cellular process//biological_process//ion transport//L-histidine transmembrane transport//histidin…	GO:0016021//GO:0031224//GO:0071944//GO:0031226//GO:0005623//GO:0005575//GO:0044464//GO:0043005//GO:0097458//GO:0044425//GO:0016020//GO:0030424//GO:0005887//GO:0005886//GO:0044459//GO:0042995	integral component of membrane//intrinsic component of membrane//cell periphery//intrinsic component of plasma membrane//cell//cellular_component//cell part//neuron projection//neuron part//membrane part//membrane//axon//integral component of plasma membrane//plasma membrane//plasma membrane part//cell projection	GO:0022857//GO:0042887//GO:0022892//GO:0015175//GO:0008509//GO:0015182//GO:1901474//GO:0015238//GO:0045118//GO:0015171//GO:0046943//GO:0008514//GO:0022891//GO:0015179//GO:0005290//GO:0005342//GO:0015174//GO:0003674//GO:0008324//GO:0015186//GO:0090484//GO:0005215//GO:0015075	transmembrane transporter activity//amide transmembrane transporter activity//substrate-specific transporter activity//neutral amino acid transmembrane transporter activity//anion transmembrane transporter activity//L-asparagine transmembrane transporter activity//azole transmembrane transporter activity//drug transmembrane transporter activity//azole transporter activity//amino acid transmembran…	SLC38A1; solute carrier family 38, member 1; K14990 solute carrier family 38 (sodium-coupled neutral amino acid transporter), member 1	http://www.genome.jp/dbget-bin/www_bget?ssc:100154364	SLC38A1	Amino acid transporter, transmembrane domain
ENSSSCG00000000807	110	605	647	142	131	142	5.026198217	25.25188117	24.79227864	5.377695517	5.172133388	4.932899853	25.0220799	5.160909586	662.3611894	133.1269011	2.3148	9.53E-31	4.78E-28	UP	GO:0046942//GO:0045117//GO:0051179//GO:0098656//GO:0015807//GO:0003333//GO:0042886//GO:0015711//GO:1902578//GO:0015849//GO:0006810//GO:0071702//GO:0044763//GO:0008150//GO:0006811//GO:0089709//GO:0015817//GO:0009987//GO:0006820//GO:0015802//GO:1902024//GO:0006868//GO:1902475//GO:0006865//GO:0098655//GO:0015804//GO:0051234//GO:0044765//GO:0071705//GO:0006812//GO:0034220//GO:0044699//GO:0006867//GO:…	carboxylic acid transport//azole transport//localization//anion transmembrane transport//L-amino acid transport//amino acid transmembrane transport//amide transport//organic anion transport//single-organism localization//organic acid transport//transport//organic substance transport//single-organism cellular process//biological_process//ion transport//L-histidine transmembrane transport//histidin…	GO:0016021//GO:0031224//GO:0071944//GO:0031226//GO:0005623//GO:0005575//GO:0044464//GO:0043005//GO:0097458//GO:0044425//GO:0016020//GO:0030424//GO:0005887//GO:0005886//GO:0044459//GO:0042995	integral component of membrane//intrinsic component of membrane//cell periphery//intrinsic component of plasma membrane//cell//cellular_component//cell part//neuron projection//neuron part//membrane part//membrane//axon//integral component of plasma membrane//plasma membrane//plasma membrane part//cell projection	GO:0022857//GO:0042887//GO:0022892//GO:0015175//GO:0008509//GO:0015182//GO:1901474//GO:0015238//GO:0045118//GO:0015171//GO:0046943//GO:0008514//GO:0022891//GO:0015179//GO:0005290//GO:0005342//GO:0015174//GO:0003674//GO:0008324//GO:0015186//GO:0090484//GO:0005215//GO:0015075	transmembrane transporter activity//amide transmembrane transporter activity//substrate-specific transporter activity//neutral amino acid transmembrane transporter activity//anion transmembrane transporter activity//L-asparagine transmembrane transporter activity//azole transmembrane transporter activity//drug transmembrane transporter activity//azole transporter activity//amino acid transmembran…	SLC38A1; solute carrier family 38, member 1; K14990 solute carrier family 38 (sodium-coupled neutral amino acid transporter), member 1	http://www.genome.jp/dbget-bin/www_bget?ssc:100154364	SLC38A1	Amino acid transporter, transmembrane domain
ENSSSCG00000000922	4	14	27	2	2	4	0.639098706	2.043277809	3.617736639	0.264849331	0.276114642	0.485886649	2.830507224	0.342283541	21.50439658	2.542324252	3.0804	7.80E-05	0.00078985	UP	GO:0007155//GO:0022610//GO:0008150	cell adhesion//biological adhesion//biological_process	GO:0005575//GO:0016020	cellular_component//membrane	GO:0005515//GO:0005102//GO:0005488//GO:0003674//GO:0005173//GO:0005126	protein binding//receptor binding//binding//molecular_function//stem cell factor receptor binding//cytokine receptor binding	KITLG, KITL; KIT ligand (EC:3.2.1.31); K05461 KIT ligand	http://www.genome.jp/dbget-bin/www_bget?ssc:397509	-	Stem cell factor||Four-helical cytokine-like, core
ENSSSCG00000001025	2526	7104	8467	4054	3797	3686	25.60748992	65.78517778	71.98275445	34.0626433	33.26026888	28.40900497	68.88396612	31.91063905	8224.24468	3705.829858	1.1501	6.35E-13	3.81E-11	UP	GO:0044260//GO:0071822//GO:0055008//GO:1903522//GO:0007507//GO:0086001//GO:0007010//GO:0060415//GO:0098909//GO:0051270//GO:0055117//GO:0086042//GO:0009888//GO:0045109//GO:0086005//GO:0003013//GO:0006464//GO:0044700//GO:0048869//GO:0018149//GO:0023052//GO:0003231//GO:0003223//GO:0001508//GO:0032502//GO:0032879//GO:0071704//GO:0009887//GO:0008016//GO:0030048//GO:0003015//GO:0086069//GO:0061337//GO:…	cellular macromolecule metabolic process//protein complex subunit organization//cardiac muscle tissue morphogenesis//regulation of blood circulation//heart development//cardiac muscle cell action potential//cytoskeleton organization//muscle tissue morphogenesis//regulation of cardiac muscle cell action potential involved in regulation of contraction//regulation of cellular component movement//reg…	GO:0005882//GO:0005634//GO:0001533//GO:0043230//GO:0016020//GO:0016323//GO:0014704//GO:0043231//GO:0044425//GO:0030057//GO:0005911//GO:0044459//GO:0005622//GO:1903561//GO:0005886//GO:0098590//GO:0005856//GO:0043229//GO:0005576//GO:0030054//GO:0045111//GO:0044421//GO:0044422//GO:0044446//GO:0098589//GO:0098805//GO:0043228//GO:0031982//GO:0043232//GO:0032991//GO:0005623//GO:0031012//GO:0071944//GO:…	intermediate filament//nucleus//cornified envelope//extracellular organelle//membrane//basolateral plasma membrane//intercalated disc//intracellular membrane-bounded organelle//membrane part//desmosome//cell-cell junction//plasma membrane part//intracellular//extracellular vesicle//plasma membrane//plasma membrane region//cytoskeleton//intracellular organelle//extracellular region//cell junction/…	GO:0019899//GO:0050839//GO:0003674//GO:1901363//GO:0030674//GO:0097110//GO:0003723//GO:0097159//GO:0019900//GO:0003676//GO:0005080//GO:0005488//GO:0019901//GO:0060090//GO:0005198//GO:0044822//GO:0005515	enzyme binding//cell adhesion molecule binding//molecular_function//heterocyclic compound binding//protein binding, bridging//scaffold protein binding//RNA binding//organic cyclic compound binding//kinase binding//nucleic acid binding//protein kinase C binding//binding//protein kinase binding//binding, bridging//structural molecule activity//poly(A) RNA binding//protein binding	DSP; desmoplakin; K10381 desmoplakin	http://www.genome.jp/dbget-bin/www_bget?ssc:100156744	DSP	Spectrin/alpha-actinin||Prefoldin||Plectin repeat
ENSSSCG00000001408	24	16	11	38	30	41	3.385095897	2.061442156	1.301120912	4.442263024	3.656221379	4.396535852	1.681281534	4.165006752	14.37881772	34.89959271	-1.2793	0.010169	0.042815	DOWN	GO:0030036//GO:0030335//GO:0032103//GO:0070661//GO:0071672//GO:0045787//GO:0050670//GO:0007010//GO:0071822//GO:0043623//GO:0061024//GO:0030595//GO:0051716//GO:0070489//GO:1901989//GO:0002688//GO:0051270//GO:1900087//GO:0030041//GO:0051017//GO:0042102//GO:0014909//GO:0071673//GO:0048518//GO:0002682//GO:0072676//GO:0044085//GO:0022402//GO:0034097//GO:1901990//GO:2000404//GO:0002687//GO:0034112//GO:…	actin cytoskeleton organization//positive regulation of cell migration//positive regulation of response to external stimulus//leukocyte proliferation//negative regulation of smooth muscle cell chemotaxis//positive regulation of cell cycle//regulation of lymphocyte proliferation//cytoskeleton organization//protein complex subunit organization//cellular protein complex assembly//membrane organizati…	GO:0005634//GO:0031252//GO:0005829//GO:0043231//GO:0016020//GO:0044425//GO:0044463//GO:0048471//GO:0044459//GO:0005622//GO:0005886//GO:0030027//GO:0005856//GO:0098590//GO:0042995//GO:0043229//GO:0001891//GO:0044422//GO:0044446//GO:0031253//GO:0098805//GO:0098589//GO:0043228//GO:0015629//GO:0031256//GO:0043232//GO:0005623//GO:0032991//GO:0071944//GO:0043234//GO:0044464//GO:0005884//GO:0005575//GO:…	nucleus//cell leading edge//cytosol//intracellular membrane-bounded organelle//membrane//membrane part//cell projection part//perinuclear region of cytoplasm//plasma membrane part//intracellular//plasma membrane//lamellipodium//cytoskeleton//plasma membrane region//cell projection//intracellular organelle//phagocytic cup//organelle part//intracellular organelle part//cell projection membrane//who…	GO:0043167//GO:0044877//GO:0003674//GO:0032403//GO:0051015//GO:0046872//GO:0003779//GO:0005488//GO:0005509//GO:0043169//GO:0008092//GO:0005515	ion binding//macromolecular complex binding//molecular_function//protein complex binding//actin filament binding//metal ion binding//actin binding//binding//calcium ion binding//cation binding//cytoskeletal protein binding//protein binding	AIF1; allograft inflammatory factor 1; K18617 allograft inflammatory factor 1	http://www.genome.jp/dbget-bin/www_bget?ssc:397271	AIF1	EF-hand domain
ENSSSCG00000001505	763	264	318	621	561	848	126.9009005	40.10841765	44.35397252	85.6037331	80.62217713	107.226726	42.23119508	91.15087876	307.3500659	648.3087174	-1.0768	6.95E-05	0.00071601	DOWN	GO:0051131//GO:0043170//GO:0043933//GO:0065003//GO:0044238//GO:0044267//GO:0006457//GO:0071704//GO:0006461//GO:0070271//GO:0044085//GO:0071822//GO:0044260//GO:0043623//GO:0019538//GO:0008152//GO:0009987//GO:0071840//GO:0022607//GO:0008150//GO:0044237//GO:0034622//GO:0016043	chaperone-mediated protein complex assembly//macromolecule metabolic process//macromolecular complex subunit organization//macromolecular complex assembly//primary metabolic process//cellular protein metabolic process//protein folding//organic substance metabolic process//protein complex assembly//protein complex biogenesis//cellular component biogenesis//protein complex subunit organization//cel…	GO:0005622//GO:0016272//GO:0044424//GO:0005737//GO:0005575//GO:0043234//GO:0044464//GO:0005623//GO:0032991	intracellular//prefoldin complex//intracellular part//cytoplasm//cellular_component//protein complex//cell part//cell//macromolecular complex	GO:0003674//GO:0005515//GO:0051082//GO:0051087//GO:0005488	molecular_function//protein binding//unfolded protein binding//chaperone binding//binding	PFDN6; prefoldin subunit 6; K04798 prefoldin beta subunit	http://www.genome.jp/dbget-bin/www_bget?ssc:100152995	PFDN6	Prefoldin||Prefoldin beta-like
ENSSSCG00000001696	800	349	401	750	756	1148	82.33372984	32.80988179	34.60966636	63.97495727	67.22968757	89.8248951	33.70977408	73.67651331	396.3516067	846.789685	-1.0952	0.0005007	0.0037057	DOWN	GO:0043603//GO:0009058//GO:0006807//GO:0019538//GO:0009987//GO:0043604//GO:0008152//GO:0010467//GO:1901576//GO:0044237//GO:0008150//GO:0006412//GO:1901564//GO:0044271//GO:0071704//GO:0043043//GO:0006518//GO:1901566//GO:0044249//GO:0044260//GO:0009059//GO:0034641//GO:0043170//GO:0044238//GO:0034645//GO:0044267	cellular amide metabolic process//biosynthetic process//nitrogen compound metabolic process//protein metabolic process//cellular process//amide biosynthetic process//metabolic process//gene expression//organic substance biosynthetic process//cellular metabolic process//biological_process//translation//organonitrogen compound metabolic process//cellular nitrogen compound biosynthetic process//orga…	GO:0032991//GO:0005840//GO:0005623//GO:0043232//GO:0043228//GO:0044424//GO:0005739//GO:0043226//GO:0030529//GO:0044444//GO:0005737//GO:0044464//GO:0005575//GO:0043227//GO:0043231//GO:0043229//GO:0005622	macromolecular complex//ribosome//cell//intracellular non-membrane-bounded organelle//non-membrane-bounded organelle//intracellular part//mitochondrion//organelle//ribonucleoprotein complex//cytoplasmic part//cytoplasm//cell part//cellular_component//membrane-bounded organelle//intracellular membrane-bounded organelle//intracellular organelle//intracellular	GO:0003735//GO:0005488//GO:0003676//GO:0044822//GO:0005198//GO:0003723//GO:0097159//GO:1901363//GO:0003674	structural constituent of ribosome//binding//nucleic acid binding//poly(A) RNA binding//structural molecule activity//RNA binding//organic cyclic compound binding//heterocyclic compound binding//molecular_function	MRPL14; mitochondrial ribosomal protein L14; K02874 large subunit ribosomal protein L14	http://www.genome.jp/dbget-bin/www_bget?ssc:100157118	MRPL14	Ribosomal protein L14b/L23e||Ribosomal protein L14 domain
ENSSSCG00000001869	22	70	90	31	24	24	0.389072067	1.130828764	1.334796679	0.454391295	0.366749987	0.322690099	1.232812722	0.381277127	84.41223334	25.40290961	1.7325	8.07E-07	1.46E-05	UP	GO:0006468//GO:0043412//GO:0044267//GO:0044238//GO:0048870//GO:0000902//GO:0006796//GO:0043170//GO:0044699//GO:0032989//GO:0098602//GO:0040011//GO:0034446//GO:0044260//GO:0018108//GO:0016310//GO:0006464//GO:0048869//GO:0016477//GO:0000904//GO:0032502//GO:0071704//GO:0044237//GO:0048856//GO:0044763//GO:0008150//GO:0071840//GO:0009987//GO:0051674//GO:0008152//GO:0046777//GO:0007155//GO:0022610//GO:…	protein phosphorylation//macromolecule modification//cellular protein metabolic process//primary metabolic process//cell motility//cell morphogenesis//phosphate-containing compound metabolic process//macromolecule metabolic process//single-organism process//cellular component morphogenesis//single organism cell adhesion//locomotion//substrate adhesion-dependent cell spreading//cellular macromolec…	GO:0043233//GO:0005622//GO:0005886//GO:0005654//GO:0005856//GO:0043229//GO:0030054//GO:0031974//GO:0005634//GO:0005912//GO:0005924//GO:0016020//GO:0043231//GO:0030055//GO:0005925//GO:0044464//GO:0005575//GO:0043227//GO:0005737//GO:0044428//GO:0031981//GO:0070013//GO:0044424//GO:0070161//GO:0043226//GO:0044446//GO:0044422//GO:0015629//GO:0043228//GO:0043232//GO:0005623//GO:0071944	organelle lumen//intracellular//plasma membrane//nucleoplasm//cytoskeleton//intracellular organelle//cell junction//membrane-enclosed lumen//nucleus//adherens junction//cell-substrate adherens junction//membrane//intracellular membrane-bounded organelle//cell-substrate junction//focal adhesion//cell part//cellular_component//membrane-bounded organelle//cytoplasm//nuclear part//nuclear lumen//intr…	GO:0003674//GO:0001883//GO:0032559//GO:0016773//GO:1901363//GO:0004672//GO:0005524//GO:0097159//GO:0016740//GO:0043168//GO:0043167//GO:0032553//GO:0016301//GO:0032549//GO:0030554//GO:0000166//GO:0097367//GO:0004713//GO:0003824//GO:0004715//GO:0016772//GO:0001882//GO:1901265//GO:0032550//GO:0032555//GO:0005488//GO:0036094//GO:0035639//GO:0017076	molecular_function//purine nucleoside binding//adenyl ribonucleotide binding//phosphotransferase activity, alcohol group as acceptor//heterocyclic compound binding//protein kinase activity//ATP binding//organic cyclic compound binding//transferase activity//anion binding//ion binding//ribonucleotide binding//kinase activity//ribonucleoside binding//adenyl nucleotide binding//nucleotide binding//c…	PEAK1; NKF3 kinase family member (EC:2.7.10.2); K17538 pseudopodium-enriched atypical kinase 1 [EC:2.7.10.2]	http://www.genome.jp/dbget-bin/www_bget?ssc:100152646	PEAK1	Protein kinase-like domain||Serine-threonine/tyrosine-protein kinase catalytic domain||Protein kinase domain||Serine/threonine/dual specificity protein kinase, catalytic domain
ENSSSCG00000001966	76	219	228	61	105	80	1.906112714	5.017305391	4.795512969	1.268018993	2.275494443	1.525429006	4.90640918	1.689647481	236.5780948	78.95673143	1.5832	6.35E-11	2.83E-09	UP	GO:0051716//GO:0023052//GO:0044700//GO:0065007//GO:0044699//GO:0050794//GO:0050896//GO:0007165//GO:0008150//GO:0050789//GO:0044763//GO:0007154//GO:0009987	cellular response to stimulus//signaling//single organism signaling//biological regulation//single-organism process//regulation of cellular process//response to stimulus//signal transduction//biological_process//regulation of biological process//single-organism cellular process//cell communication//cellular process	--	--	--	--	--	--	-	P-loop containing nucleoside triphosphate hydrolase||Rho GTPase activation protein||FF domain||Small GTPase superfamily
ENSSSCG00000002259	55	296	351	77	81	83	1.696878885	8.342021463	9.08156111	1.968973265	2.159358097	1.946853517	8.711791286	2.025061626	341.7567513	77.29233697	2.1446	8.51E-21	1.40E-18	UP	GO:0036211//GO:0050896//GO:0050794//GO:0051345//GO:0046578//GO:0043085//GO:0006793//GO:0009893//GO:0035556//GO:0007165//GO:0044237//GO:0050789//GO:0044763//GO:0008150//GO:0043087//GO:0023051//GO:0009987//GO:0008152//GO:0007154//GO:0048583//GO:0019538//GO:0065009//GO:0044260//GO:0051716//GO:0048518//GO:0006464//GO:0016310//GO:0044700//GO:0051336//GO:0007266//GO:0023052//GO:0050790//GO:0071704//GO:…	protein modification process//response to stimulus//regulation of cellular process//positive regulation of hydrolase activity//regulation of Ras protein signal transduction//positive regulation of catalytic activity//phosphorus metabolic process//positive regulation of metabolic process//intracellular signal transduction//signal transduction//cellular metabolic process//regulation of biological p…	GO:0005623//GO:0044464//GO:0005575//GO:0005622	cell//cell part//cellular_component//intracellular	GO:0016772//GO:0005488//GO:0004690//GO:0005085//GO:0004691//GO:0043169//GO:0003824//GO:0005089//GO:0005088//GO:0043167//GO:0016301//GO:0004674//GO:0098772//GO:0003674//GO:0016773//GO:0004672//GO:0046872//GO:0016740	transferase activity, transferring phosphorus-containing groups//binding//cyclic nucleotide-dependent protein kinase activity//guanyl-nucleotide exchange factor activity//cAMP-dependent protein kinase activity//cation binding//catalytic activity//Rho guanyl-nucleotide exchange factor activity//Ras guanyl-nucleotide exchange factor activity//ion binding//kinase activity//protein serine/threonine k…	AKAP13; A kinase (PRKA) anchor protein 13; K16529 A-kinase anchor protein 13	http://www.genome.jp/dbget-bin/www_bget?ssc:397631	-	Dbl homology (DH) domain||Protein kinase C-like, phorbol ester/diacylglycerol-binding domain||Pleckstrin homology domain
ENSSSCG00000002287	74	193	228	90	94	89	3.551072821	8.460121561	9.175462037	3.57957368	3.897689209	3.247019471	8.817791799	3.574760786	222.3922221	87.65034161	1.3433	2.47E-08	6.39E-07	UP	GO:0021782//GO:0070727//GO:0044085//GO:0061024//GO:0009888//GO:0048869//GO:0035750//GO:0032502//GO:0002009//GO:0044802//GO:0010001//GO:0008105//GO:0045216//GO:0070830//GO:0048729//GO:0008104//GO:0034329//GO:0042552//GO:0044707//GO:0044699//GO:0051641//GO:0007163//GO:0009653//GO:0048731//GO:0048468//GO:0016043//GO:0060429//GO:0051179//GO:0007272//GO:0043217//GO:0014044//GO:0007399//GO:0032287//GO:…	glial cell development//cellular macromolecule localization//cellular component biogenesis//membrane organization//tissue development//cellular developmental process//protein localization to myelin sheath abaxonal region//developmental process//morphogenesis of an epithelium//single-organism membrane organization//glial cell differentiation//asymmetric protein localization//cell-cell junction org…	GO:0043230//GO:0005634//GO:0016020//GO:0043231//GO:0035749//GO:0043209//GO:0005886//GO:1903561//GO:0005622//GO:0043233//GO:0043220//GO:0005654//GO:0031974//GO:0005576//GO:0043229//GO:0044421//GO:0044422//GO:0044446//GO:0031982//GO:0071944//GO:0005623//GO:0043227//GO:0005575//GO:0044464//GO:0044428//GO:0031988//GO:0031981//GO:0043219//GO:0070062//GO:0005737//GO:0065010//GO:0070013//GO:0043226//GO:…	extracellular organelle//nucleus//membrane//intracellular membrane-bounded organelle//myelin sheath adaxonal region//myelin sheath//plasma membrane//extracellular vesicle//intracellular//organelle lumen//Schmidt-Lanterman incisure//nucleoplasm//membrane-enclosed lumen//extracellular region//intracellular organelle//extracellular region part//organelle part//intracellular organelle part//vesicle//…	GO:0003674//GO:0019904//GO:0005488//GO:0005515	molecular_function//protein domain specific binding//binding//protein binding	MPP5; membrane protein, palmitoylated 5 (MAGUK p55 subfamily member 5); K06091 MAGUK p55 subfamily member 5	http://www.genome.jp/dbget-bin/www_bget?ssc:100152635	MPP5	Variant SH3 domain||SH3 domain||P-loop containing nucleoside triphosphate hydrolase||Guanylate kinase/L-type calcium channel beta subunit||PDZ domain||L27-N||Guanylate kinase-like domain||L27 domain||L27 domain, C-terminal
ENSSSCG00000002359	24	13	24	74	81	76	0.95473521	0.472396298	0.800660082	2.439856901	2.784249889	2.298541332	0.63652819	2.507549374	19.41813612	74.15004713	-1.933	8.83E-07	1.59E-05	DOWN	GO:0006810//GO:0044763//GO:0008150//GO:0009987//GO:0051179//GO:1902578//GO:0051234//GO:0044765//GO:0044699//GO:0055085	transport//single-organism cellular process//biological_process//cellular process//localization//single-organism localization//establishment of localization//single-organism transport//single-organism process//transmembrane transport	GO:0005575//GO:0016021//GO:0031224//GO:0044425//GO:0016020	cellular_component//integral component of membrane//intrinsic component of membrane//membrane part//membrane	GO:0097367//GO:0042623//GO:0000166//GO:0015405//GO:0016887//GO:0043492//GO:0017111//GO:0003824//GO:0005488//GO:0032555//GO:0022857//GO:1901265//GO:0032550//GO:0001882//GO:0035639//GO:0017076//GO:0036094//GO:0016787//GO:1901363//GO:0001883//GO:0032559//GO:0016820//GO:0003674//GO:0097159//GO:0015399//GO:0005524//GO:0016818//GO:0005215//GO:0022804//GO:0016462//GO:0043167//GO:0032553//GO:0043168//GO:…	carbohydrate derivative binding//ATPase activity, coupled//nucleotide binding//P-P-bond-hydrolysis-driven transmembrane transporter activity//ATPase activity//ATPase activity, coupled to movement of substances//nucleoside-triphosphatase activity//catalytic activity//binding//purine ribonucleotide binding//transmembrane transporter activity//nucleoside phosphate binding//purine ribonucleoside bind…	ABCD4; ATP-binding cassette, sub-family D (ALD), member 4	http://www.genome.jp/dbget-bin/www_bget?ssc:100154911	-	ABC transporter type 1, transmembrane domain||AAA+ ATPase domain||ABC transporter-like||P-loop containing nucleoside triphosphate hydrolase
ENSSSCG00000002359	24	13	24	74	81	76	0.95473521	0.472396298	0.800660082	2.439856901	2.784249889	2.298541332	0.63652819	2.507549374	19.41813612	74.15004713	-1.933	8.83E-07	1.59E-05	DOWN	GO:0006810//GO:0044763//GO:0008150//GO:0009987//GO:0051179//GO:1902578//GO:0051234//GO:0044765//GO:0044699//GO:0055085	transport//single-organism cellular process//biological_process//cellular process//localization//single-organism localization//establishment of localization//single-organism transport//single-organism process//transmembrane transport	GO:0005575//GO:0016021//GO:0031224//GO:0044425//GO:0016020	cellular_component//integral component of membrane//intrinsic component of membrane//membrane part//membrane	GO:0097367//GO:0042623//GO:0000166//GO:0015405//GO:0016887//GO:0043492//GO:0017111//GO:0003824//GO:0005488//GO:0032555//GO:0022857//GO:1901265//GO:0032550//GO:0001882//GO:0035639//GO:0017076//GO:0036094//GO:0016787//GO:1901363//GO:0001883//GO:0032559//GO:0016820//GO:0003674//GO:0097159//GO:0015399//GO:0005524//GO:0016818//GO:0005215//GO:0022804//GO:0016462//GO:0043167//GO:0032553//GO:0043168//GO:…	carbohydrate derivative binding//ATPase activity, coupled//nucleotide binding//P-P-bond-hydrolysis-driven transmembrane transporter activity//ATPase activity//ATPase activity, coupled to movement of substances//nucleoside-triphosphatase activity//catalytic activity//binding//purine ribonucleotide binding//transmembrane transporter activity//nucleoside phosphate binding//purine ribonucleoside bind…	ABCD4; ATP-binding cassette, sub-family D (ALD), member 4	http://www.genome.jp/dbget-bin/www_bget?ssc:100154911	-	ABC transporter type 1, transmembrane domain||AAA+ ATPase domain||ABC transporter-like||P-loop containing nucleoside triphosphate hydrolase
ENSSSCG00000002408	22	40	32	10	16	13	1.561672367	2.593693608	1.904945083	0.588339738	0.981383432	0.701580686	2.249319346	0.757101285	38.25801924	12.51223858	1.6124	0.0010604	0.0068625	UP	GO:0036211//GO:0006793//GO:0008150//GO:0044237//GO:0008152//GO:0009987//GO:0019538//GO:0044260//GO:0016310//GO:0006464//GO:0071704//GO:0044267//GO:0043412//GO:0006468//GO:0006796//GO:0044238//GO:0043170	protein modification process//phosphorus metabolic process//biological_process//cellular metabolic process//metabolic process//cellular process//protein metabolic process//cellular macromolecule metabolic process//phosphorylation//cellular protein modification process//organic substance metabolic process//cellular protein metabolic process//macromolecule modification//protein phosphorylation//pho…	GO:0005623//GO:0005575//GO:0043227//GO:0044464//GO:0005737//GO:0044444//GO:0043226//GO:0005739//GO:0044424//GO:0043231//GO:0005622//GO:0043229	cell//cellular_component//membrane-bounded organelle//cell part//cytoplasm//cytoplasmic part//organelle//mitochondrion//intracellular part//intracellular membrane-bounded organelle//intracellular//intracellular organelle	GO:0032550//GO:1901265//GO:0001882//GO:0016772//GO:0032555//GO:0005488//GO:0017076//GO:0035639//GO:0036094//GO:0000166//GO:0097367//GO:0003824//GO:0032553//GO:0043167//GO:0043168//GO:0016301//GO:0030554//GO:0032549//GO:0003674//GO:1901363//GO:0016773//GO:0032559//GO:0001883//GO:0004672//GO:0016740//GO:0005524//GO:0097159	purine ribonucleoside binding//nucleoside phosphate binding//nucleoside binding//transferase activity, transferring phosphorus-containing groups//purine ribonucleotide binding//binding//purine nucleotide binding//purine ribonucleoside triphosphate binding//small molecule binding//nucleotide binding//carbohydrate derivative binding//catalytic activity//ribonucleotide binding//ion binding//anion bi…	ADCK1; aarF domain containing kinase 1; K08869 aarF domain-containing kinase	http://www.genome.jp/dbget-bin/www_bget?ssc:100154765	ADCK1	Protein kinase-like domain||Protein kinase domain||UbiB domain
ENSSSCG00000002414	88	674	665	132	106	112	5.898696449	41.26907243	37.38180416	7.333448472	6.139467931	5.707664351	39.32543829	6.393526918	709.252213	112.4339699	2.6572	3.10E-39	5.98E-36	UP	--	--	--	--	--	--	SEL1L; sel-1 suppressor of lin-12-like (C. elegans); K14026 SEL1 protein	http://www.genome.jp/dbget-bin/www_bget?ssc:100520751	-	Kringle-like fold||Sel1-like repeat||Fibronectin, type II, collagen-binding
ENSSSCG00000002414	88	674	665	132	106	112	5.898696449	41.26907243	37.38180416	7.333448472	6.139467931	5.707664351	39.32543829	6.393526918	709.252213	112.4339699	2.6572	3.10E-39	5.98E-36	UP	--	--	--	--	--	--	SEL1L; sel-1 suppressor of lin-12-like (C. elegans); K14026 SEL1 protein	http://www.genome.jp/dbget-bin/www_bget?ssc:100520751	-	Kringle-like fold||Sel1-like repeat||Fibronectin, type II, collagen-binding
ENSSSCG00000002418	89	445	543	213	172	165	4.374264846	19.97866729	22.38103336	8.676720528	7.304575952	6.165467881	21.17985032	7.382254787	521.6543122	176.8896324	1.5602	5.30E-15	4.39E-13	UP	GO:0043062//GO:0009605//GO:0080090//GO:0048856//GO:0044237//GO:0042330//GO:0008150//GO:0044763//GO:0050789//GO:0001764//GO:0043549//GO:0007411//GO:0010605//GO:0071774//GO:0022607//GO:0051338//GO:0071840//GO:0048858//GO:0048522//GO:0048519//GO:0071495//GO:0051128//GO:0051094//GO:0044092//GO:0051963//GO:0023051//GO:0009987//GO:0019221//GO:0051246//GO:0007154//GO:0031399//GO:0051130//GO:0008152//GO:…	extracellular structure organization//response to external stimulus//regulation of primary metabolic process//anatomical structure development//cellular metabolic process//taxis//biological_process//single-organism cellular process//regulation of biological process//neuron migration//regulation of kinase activity//axon guidance//negative regulation of macromolecule metabolic process//response to …	GO:0005925//GO:0044464//GO:0043227//GO:0005575//GO:0070062//GO:0005737//GO:0031988//GO:0065010//GO:0044424//GO:0043226//GO:0070161//GO:0044421//GO:0016021//GO:0031224//GO:0031982//GO:0005615//GO:0031226//GO:0005623//GO:0071944//GO:0044459//GO:0005886//GO:1903561//GO:0005622//GO:0005887//GO:0005576//GO:0030054//GO:0005912//GO:0005924//GO:0043230//GO:0016020//GO:0044425//GO:0030055//GO:0005911	focal adhesion//cell part//membrane-bounded organelle//cellular_component//extracellular exosome//cytoplasm//membrane-bounded vesicle//extracellular membrane-bounded organelle//intracellular part//organelle//anchoring junction//extracellular region part//integral component of membrane//intrinsic component of membrane//vesicle//extracellular space//intrinsic component of plasma membrane//cell//cel…	GO:0070851//GO:0045499//GO:0004860//GO:0005515//GO:0005102//GO:0005488//GO:0019887//GO:0098772//GO:0003674//GO:0004857//GO:0030234//GO:0005104//GO:0019207//GO:0019210	growth factor receptor binding//chemorepellent activity//protein kinase inhibitor activity//protein binding//receptor binding//binding//protein kinase regulator activity//molecular function regulator//molecular_function//enzyme inhibitor activity//enzyme regulator activity//fibroblast growth factor receptor binding//kinase regulator activity//kinase inhibitor activity	FLRT2; fibronectin leucine rich transmembrane protein 2; K16362 leucine-rich repeat transmembrane protein FLRT	http://www.genome.jp/dbget-bin/www_bget?ssc:100151812	FLRT2	Leucine-rich repeat, typical subtype||Cysteine-rich flanking region, C-terminal||Leucine-rich repeat||Leucine-rich repeat N-terminal domain||Fibronectin type III
ENSSSCG00000002529	639	265	377	800	769	1102	180.5175976	68.38423558	89.31517926	187.31373	187.7139382	236.6831328	78.84970742	203.9036003	338.1951258	853.246802	-1.3351	7.00E-07	1.29E-05	DOWN	GO:0006518//GO:0071704//GO:0043043//GO:0090305//GO:0044271//GO:1901564//GO:0000460//GO:0044260//GO:0000461//GO:0034470//GO:0006139//GO:0042274//GO:0044085//GO:0044249//GO:0000466//GO:1901566//GO:0043170//GO:0016070//GO:0034641//GO:0043628//GO:0031123//GO:0009059//GO:0046483//GO:0044267//GO:0000479//GO:0030490//GO:0000469//GO:0044238//GO:0090304//GO:1901360//GO:0034645//GO:0031125//GO:0006725//GO:…	peptide metabolic process//organic substance metabolic process//peptide biosynthetic process//nucleic acid phosphodiester bond hydrolysis//cellular nitrogen compound biosynthetic process//organonitrogen compound metabolic process//maturation of 5.8S rRNA//cellular macromolecule metabolic process//endonucleolytic cleavage to generate mature 3'-end of SSU-rRNA from (SSU-rRNA, 5.8S rRNA, LSU-rRNA)//…	GO:0022626//GO:0005829//GO:0022627//GO:0043229//GO:0015935//GO:0005622//GO:0044445//GO:0043232//GO:0032991//GO:0005623//GO:0005840//GO:0044446//GO:0044422//GO:0043228//GO:0044391//GO:0030529//GO:0043226//GO:0044424//GO:0005575//GO:0044464//GO:0044444//GO:0005737	cytosolic ribosome//cytosol//cytosolic small ribosomal subunit//intracellular organelle//small ribosomal subunit//intracellular//cytosolic part//intracellular non-membrane-bounded organelle//macromolecular complex//cell//ribosome//intracellular organelle part//organelle part//non-membrane-bounded organelle//ribosomal subunit//ribonucleoprotein complex//organelle//intracellular part//cellular_comp…	GO:0003674//GO:0044877//GO:0043022//GO:0043021//GO:0003735//GO:0005488//GO:0005198	molecular_function//macromolecular complex binding//ribosome binding//ribonucleoprotein complex binding//structural constituent of ribosome//binding//structural molecule activity	RPS21; ribosomal protein S21; K02971 small subunit ribosomal protein S21e	http://www.genome.jp/dbget-bin/www_bget?ssc:100037996	-	Ribosomal protein S21e
ENSSSCG00000002539	194	509	570	202	244	260	78.78223009	188.8146806	194.1183687	67.98903042	85.61854854	80.27252349	191.4665247	77.96003415	570.4392332	226.0853314	1.3352	7.25E-12	3.72E-10	UP	GO:0044699//GO:0007017//GO:0007018//GO:0009987//GO:0008150//GO:0044763//GO:0006928	single-organism process//microtubule-based process//microtubule-based movement//cellular process//biological_process//single-organism cellular process//movement of cell or subcellular component	--	--	GO:0016818//GO:0003674//GO:0016817//GO:0016462//GO:0017111//GO:0003824//GO:0003777//GO:0003774//GO:0016787	hydrolase activity, acting on acid anhydrides, in phosphorus-containing anhydrides//molecular_function//hydrolase activity, acting on acid anhydrides//pyrophosphatase activity//nucleoside-triphosphatase activity//catalytic activity//microtubule motor activity//motor activity//hydrolase activity	dynein heavy chain 2, axonemal-like	http://www.genome.jp/dbget-bin/www_bget?ssc:100512680	-	-
ENSSSCG00000002550	1149	683	863	1515	1351	2293	223.9689461	121.6129762	141.0729703	244.7605095	227.5488375	339.8121164	131.3429733	270.7071545	815.8456054	1645.00405	-1.0117	0.0054137	0.025858	DOWN	--	--	GO:0044444//GO:0005737//GO:0043227//GO:0005575//GO:0044464//GO:0005739//GO:0043226//GO:0044424//GO:0016021//GO:0031224//GO:0005623//GO:0005622//GO:0043229//GO:0044425//GO:0016020//GO:0043231	cytoplasmic part//cytoplasm//membrane-bounded organelle//cellular_component//cell part//mitochondrion//organelle//intracellular part//integral component of membrane//intrinsic component of membrane//cell//intracellular//intracellular organelle//membrane part//membrane//intracellular membrane-bounded organelle	--	--	C7H14orf2; chromosome 7 open reading frame, human C14orf2; K18193 6.8 kDa mitochondrial proteolipid	http://www.genome.jp/dbget-bin/www_bget?ssc:100523804	C14orf2	Mitochondrial proteolipid
ENSSSCG00000002559	735	252	332	618	777	794	112.1048141	35.10984404	42.46589139	78.12433561	102.4022354	92.07133788	38.78786772	90.86596962	307.9924399	701.2014569	-1.1869	1.28E-09	4.41E-08	DOWN	--	--	GO:0043229//GO:0005622//GO:0043231//GO:0005634//GO:0044424//GO:0043226//GO:0044464//GO:0005575//GO:0043227//GO:0005623	intracellular organelle//intracellular//intracellular membrane-bounded organelle//nucleus//intracellular part//organelle//cell part//cellular_component//membrane-bounded organelle//cell	--	--	CDCA4; cell division cycle associated 4	http://www.genome.jp/dbget-bin/www_bget?ssc:100523127	CDCA4	SERTA domain
ENSSSCG00000002621	112	382	450	142	121	135	11.37063115	35.42593713	38.31283593	11.94856723	10.61459464	10.41999103	36.86938653	10.9943843	439.5207023	127.7032428	1.7831	2.14E-17	2.50E-15	UP	GO:0071704//GO:0044236//GO:0045048//GO:0051649//GO:0015031//GO:0007029//GO:0051205//GO:0061024//GO:0072657//GO:0070727//GO:0090150//GO:0044707//GO:0044699//GO:0009059//GO:0051641//GO:0045184//GO:0006996//GO:0008104//GO:0032963//GO:0044710//GO:0043170//GO:0051234//GO:0044765//GO:0044802//GO:0034613//GO:0046907//GO:0006612//GO:1902580//GO:0032501//GO:0010256//GO:1902578//GO:0032964//GO:0016043//GO:…	organic substance metabolic process//multicellular organismal metabolic process//protein insertion into ER membrane//establishment of localization in cell//protein transport//endoplasmic reticulum organization//protein insertion into membrane//membrane organization//protein localization to membrane//cellular macromolecule localization//establishment of protein localization to membrane//single-mul…	GO:0016020//GO:0043231//GO:0044425//GO:0043229//GO:0012505//GO:0005783//GO:0005622//GO:0005623//GO:0005791//GO:0016021//GO:0031224//GO:0044424//GO:0043226//GO:0044444//GO:0005737//GO:0044464//GO:0043227//GO:0005575	membrane//intracellular membrane-bounded organelle//membrane part//intracellular organelle//endomembrane system//endoplasmic reticulum//intracellular//cell//rough endoplasmic reticulum//integral component of membrane//intrinsic component of membrane//intracellular part//organelle//cytoplasmic part//cytoplasm//cell part//membrane-bounded organelle//cellular_component	--	--	TRAM2; translocation associated membrane protein 2	http://www.genome.jp/dbget-bin/www_bget?ssc:100157796	TRAM2	TRAM1-like protein||TRAM/LAG1/CLN8 homology domain
ENSSSCG00000002801	93	78	62	28	47	26	6.568128551	5.032047524	3.672109492	1.638995137	2.868190863	1.396043887	4.352078508	1.967743296	74.39771753	32.54571237	1.1928	0.0006303	0.0045068	UP	GO:0065007//GO:0044267//GO:0043412//GO:0010640//GO:0006468//GO:0010646//GO:0008285//GO:0040012//GO:0006796//GO:0048585//GO:0044238//GO:0030334//GO:0048870//GO:0010647//GO:0014912//GO:0044710//GO:0043170//GO:0009967//GO:0019222//GO:0044699//GO:0070374//GO:0009968//GO:0040011//GO:0044260//GO:0070372//GO:0051174//GO:0048518//GO:0032270//GO:0016310//GO:0014909//GO:0006464//GO:0051270//GO:0051716//GO:…	biological regulation//cellular protein metabolic process//macromolecule modification//regulation of platelet-derived growth factor receptor signaling pathway//protein phosphorylation//regulation of cell communication//negative regulation of cell proliferation//regulation of locomotion//phosphate-containing compound metabolic process//negative regulation of response to stimulus//primary metabolic…	GO:0005622//GO:0005886//GO:0044459//GO:0098590//GO:0044425//GO:0016020//GO:0016323//GO:0005575//GO:0044464//GO:0005737//GO:0044424//GO:0098589//GO:0098805//GO:0071944//GO:0005623	intracellular//plasma membrane//plasma membrane part//plasma membrane region//membrane part//membrane//basolateral plasma membrane//cellular_component//cell part//cytoplasm//intracellular part//membrane region//whole membrane//cell periphery//cell	--	--	NDRG4; NDRG family member 4	http://www.genome.jp/dbget-bin/www_bget?ssc:100626374	NDRG4	NDRG||Alpha/Beta hydrolase fold
ENSSSCG00000003042	4535	1476	2014	4454	4403	6346	202.3775991	60.16763501	75.37196734	164.738952	169.7795304	215.3040719	67.76980118	183.2741847	1839.610762	4855.097836	-1.4001	7.64E-07	1.39E-05	DOWN	GO:0044260//GO:0042274//GO:0044085//GO:1901566//GO:0044249//GO:0006518//GO:0043043//GO:0071704//GO:1901564//GO:0044271//GO:0044267//GO:0000028//GO:0065003//GO:0034645//GO:0022618//GO:0044238//GO:0043170//GO:0071826//GO:0043933//GO:0006996//GO:0034641//GO:0009059//GO:0009058//GO:0043603//GO:0016043//GO:0042254//GO:0034622//GO:0022613//GO:0006412//GO:0008150//GO:0044237//GO:1901576//GO:0071840//GO:…	cellular macromolecule metabolic process//ribosomal small subunit biogenesis//cellular component biogenesis//organonitrogen compound biosynthetic process//cellular biosynthetic process//peptide metabolic process//peptide biosynthetic process//organic substance metabolic process//organonitrogen compound metabolic process//cellular nitrogen compound biosynthetic process//cellular protein metabolic …	GO:0005829//GO:0022627//GO:0022626//GO:0044445//GO:0005622//GO:0043229//GO:0015935//GO:0044446//GO:0044422//GO:0044391//GO:0043228//GO:0043232//GO:0005840//GO:0005623//GO:0032991//GO:0005575//GO:0044464//GO:0005737//GO:0044444//GO:0030529//GO:0043226//GO:0044424	cytosol//cytosolic small ribosomal subunit//cytosolic ribosome//cytosolic part//intracellular//intracellular organelle//small ribosomal subunit//intracellular organelle part//organelle part//ribosomal subunit//non-membrane-bounded organelle//intracellular non-membrane-bounded organelle//ribosome//cell//macromolecular complex//cellular_component//cell part//cytoplasm//cytoplasmic part//ribonucleop…	GO:0003674//GO:0003735//GO:0005198	molecular_function//structural constituent of ribosome//structural molecule activity	RPS19; ribosomal protein S19; K02966 small subunit ribosomal protein S19e	http://www.genome.jp/dbget-bin/www_bget?ssc:100518254	-	Ribosomal protein S19e
ENSSSCG00000003079	29	395	476	109	80	96	2.330102249	28.99115464	32.07370799	7.258793091	5.554160974	5.86428734	30.53243132	6.225747135	459.9659384	91.46834383	2.3302	4.57E-27	1.53E-24	UP	GO:0002839//GO:0001913//GO:0002682//GO:0048518//GO:0001909//GO:0002858//GO:0045954//GO:0002699//GO:0001912//GO:0098742//GO:0002833//GO:0002250//GO:0002709//GO:0002715//GO:0002420//GO:0002228//GO:0002347//GO:0002855//GO:0031343//GO:0007157//GO:0065007//GO:0002684//GO:0060370//GO:0044699//GO:0002711//GO:0001916//GO:0002824//GO:0042271//GO:0002834//GO:0001914//GO:0042269//GO:0006950//GO:0048584//GO:…	positive regulation of immune response to tumor cell//T cell mediated cytotoxicity//regulation of immune system process//positive regulation of biological process//leukocyte mediated cytotoxicity//regulation of natural killer cell mediated cytotoxicity directed against tumor cell target//positive regulation of natural killer cell mediated cytotoxicity//positive regulation of immune effector proce…	GO:0016020//GO:0044425//GO:0005912//GO:0005911//GO:0005887//GO:0044459//GO:0005886//GO:0030054//GO:0031224//GO:0016021//GO:0005623//GO:0031226//GO:0071944//GO:0005913//GO:0044464//GO:0005575//GO:0070161	membrane//membrane part//adherens junction//cell-cell junction//integral component of plasma membrane//plasma membrane part//plasma membrane//cell junction//intrinsic component of membrane//integral component of membrane//cell//intrinsic component of plasma membrane//cell periphery//cell-cell adherens junction//cell part//cellular_component//anchoring junction	GO:0050839//GO:0003674//GO:0004872//GO:0046983//GO:0005488//GO:0042802//GO:0042803//GO:0060089//GO:0005102//GO:0005515	cell adhesion molecule binding//molecular_function//receptor activity//protein dimerization activity//binding//identical protein binding//protein homodimerization activity//molecular transducer activity//receptor binding//protein binding	PVR; poliovirus receptor; K06539 poliovirus receptor	http://www.genome.jp/dbget-bin/www_bget?ssc:100525346	PVR	Immunoglobulin V-set domain||Immunoglobulin C1-set||Immunoglobulin||Immunoglobulin-like domain||CD80-like, immunoglobulin C2-set||Immunoglobulin subtype
ENSSSCG00000003222	198	73	69	128	213	153	8.232758291	2.772646296	2.405993792	4.411142446	7.652639808	4.836582867	2.589320044	5.63345504	75.26451501	158.7021361	-1.0763	0.0074348	0.033275	DOWN	GO:0006887//GO:0030154//GO:0051239//GO:0050767//GO:0051960//GO:0045927//GO:0032501//GO:0044767//GO:0010976//GO:0065008//GO:0007267//GO:0050793//GO:0044801//GO:0051962//GO:1902578//GO:0017156//GO:0048791//GO:0007399//GO:0016049//GO:0006906//GO:0007269//GO:0032940//GO:0048666//GO:0051049//GO:0051179//GO:0048468//GO:0016043//GO:0009653//GO:0050794//GO:0048731//GO:1990138//GO:0097484//GO:0022008//GO:…	exocytosis//cell differentiation//regulation of multicellular organismal process//regulation of neurogenesis//regulation of nervous system development//positive regulation of growth//multicellular organismal process//single-organism developmental process//positive regulation of neuron projection development//regulation of biological quality//cell-cell signaling//regulation of developmental proces…	GO:0005623//GO:0071944//GO:0031410//GO:0031982//GO:0031224//GO:0016021//GO:0044424//GO:0043226//GO:0005737//GO:0044444//GO:0070382//GO:0031988//GO:0030133//GO:0044464//GO:0005575//GO:0043227//GO:0045202//GO:0005768//GO:0044456//GO:0043231//GO:0016020//GO:0016023//GO:0044425//GO:0097458//GO:0098793//GO:0043229//GO:0012505//GO:0005622//GO:0005886	cell//cell periphery//cytoplasmic vesicle//vesicle//intrinsic component of membrane//integral component of membrane//intracellular part//organelle//cytoplasm//cytoplasmic part//exocytic vesicle//membrane-bounded vesicle//transport vesicle//cell part//cellular_component//membrane-bounded organelle//synapse//endosome//synapse part//intracellular membrane-bounded organelle//membrane//cytoplasmic mem…	GO:0005509//GO:0000149//GO:0005488//GO:0005544//GO:0030276//GO:0005515//GO:0019905//GO:0005543//GO:0043169//GO:0043168//GO:0043167//GO:0046872//GO:0008289//GO:0003674	calcium ion binding//SNARE binding//binding//calcium-dependent phospholipid binding//clathrin binding//protein binding//syntaxin binding//phospholipid binding//cation binding//anion binding//ion binding//metal ion binding//lipid binding//molecular_function	SYT3; synaptotagmin III	http://www.genome.jp/dbget-bin/www_bget?ssc:100511086	SYT3	Synaptotagmin||C2 domain
ENSSSCG00000003401	211	650	779	247	297	271	3.725470764	10.48343234	11.53456974	3.614569633	4.531131311	3.637768205	11.00900104	3.927823049	754.7022601	261.5397081	1.5289	3.72E-16	3.63E-14	UP	GO:0007154//GO:0009987//GO:0010970//GO:0044763//GO:0008150//GO:1902582//GO:0007270//GO:0006810//GO:1902578//GO:0007267//GO:0072384//GO:0046907//GO:0051640//GO:1902580//GO:0034643//GO:0051179//GO:0006928//GO:0051654//GO:0007017//GO:0051656//GO:0047497//GO:0044699//GO:0030705//GO:0051641//GO:0007274//GO:0008088//GO:0007018//GO:0051234//GO:0051646//GO:0044765//GO:0007268//GO:0023052//GO:0044700//GO:…	cell communication//cellular process//microtubule-based transport//single-organism cellular process//biological_process//single-organism intracellular transport//neuron-neuron synaptic transmission//transport//single-organism localization//cell-cell signaling//organelle transport along microtubule//intracellular transport//organelle localization//single-organism cellular localization//establishme…	GO:0033267//GO:0005739//GO:0043226//GO:0044424//GO:0043227//GO:0005575//GO:0044464//GO:0043005//GO:0043234//GO:0031988//GO:0044444//GO:0044430//GO:0005737//GO:0043232//GO:0030659//GO:0005871//GO:0032991//GO:0005623//GO:1904115//GO:0044422//GO:0044446//GO:0031982//GO:0043228//GO:0031410//GO:0015630//GO:0005875//GO:0012506//GO:0043229//GO:0042995//GO:0005622//GO:0005856//GO:0030424//GO:0044433//GO:…	axon part//mitochondrion//organelle//intracellular part//membrane-bounded organelle//cellular_component//cell part//neuron projection//protein complex//membrane-bounded vesicle//cytoplasmic part//cytoskeletal part//cytoplasm//intracellular non-membrane-bounded organelle//cytoplasmic vesicle membrane//kinesin complex//macromolecular complex//cell//axon cytoplasm//organelle part//intracellular orga…	GO:0016887//GO:0017111//GO:0003824//GO:0005515//GO:0008092//GO:0000166//GO:0003777//GO:0097367//GO:0016787//GO:0035639//GO:0003774//GO:0017076//GO:0036094//GO:1901265//GO:0032550//GO:0001882//GO:0015631//GO:0005488//GO:0032555//GO:0016818//GO:0097159//GO:0005524//GO:0032403//GO:0003674//GO:0044877//GO:1901363//GO:0001883//GO:0032559//GO:0016817//GO:0030554//GO:0032549//GO:0043167//GO:0032553//GO:…	ATPase activity//nucleoside-triphosphatase activity//catalytic activity//protein binding//cytoskeletal protein binding//nucleotide binding//microtubule motor activity//carbohydrate derivative binding//hydrolase activity//purine ribonucleoside triphosphate binding//motor activity//purine nucleotide binding//small molecule binding//nucleoside phosphate binding//purine ribonucleoside binding//nucleo…	KIF1A; kinesin family member 1A; K10392 kinesin family member 1	http://www.genome.jp/dbget-bin/www_bget?ssc:100517246	KIF1B	Kinesin-like||Kinesin-like KIF1-type||Pleckstrin homology domain||P-loop containing nucleoside triphosphate hydrolase||SMAD/FHA domain||Kinesin motor domain||Forkhead-associated (FHA) domain
ENSSSCG00000003513	125	1174	1360	379	289	395	5.251215124	45.0515077	47.91306379	13.19623209	10.49057117	12.61577458	46.48228574	12.10085928	1338.974701	340.4509758	1.9756	1.94E-28	7.98E-26	UP	GO:0043603//GO:0007423//GO:0006508//GO:0001881//GO:0048731//GO:0009653//GO:0050794//GO:0050886//GO:0031323//GO:0010815//GO:0060255//GO:1901575//GO:0001990//GO:0016485//GO:0065008//GO:0043009//GO:0072358//GO:0009893//GO:0042445//GO:0009056//GO:0032501//GO:0044767//GO:0048736//GO:0010816//GO:0060177//GO:0044237//GO:0080090//GO:0048856//GO:0050789//GO:0008150//GO:0060173//GO:0042733//GO:0001991//GO:…	cellular amide metabolic process//sensory organ development//proteolysis//receptor recycling//system development//anatomical structure morphogenesis//regulation of cellular process//endocrine process//regulation of cellular metabolic process//bradykinin catabolic process//regulation of macromolecule metabolic process//organic substance catabolic process//regulation of systemic arterial blood pres…	GO:0044421//GO:0044422//GO:0044446//GO:0009897//GO:0033093//GO:0016021//GO:0031224//GO:0031410//GO:0030135//GO:0098805//GO:0031982//GO:0030136//GO:0005623//GO:0030141//GO:0071944//GO:0044464//GO:0043227//GO:0005575//GO:0098588//GO:0044444//GO:0005774//GO:0070062//GO:0000323//GO:0005737//GO:0005764//GO:0031988//GO:0005765//GO:0065010//GO:0044437//GO:0044424//GO:0098552//GO:0043226//GO:0009986//GO:…	extracellular region part//organelle part//intracellular organelle part//external side of plasma membrane//Weibel-Palade body//integral component of membrane//intrinsic component of membrane//cytoplasmic vesicle//coated vesicle//whole membrane//vesicle//clathrin-coated vesicle//cell//secretory granule//cell periphery//cell part//membrane-bounded organelle//cellular_component//bounding membrane of…	GO:0008233//GO:0005488//GO:0016787//GO:0042802//GO:0042803//GO:0008237//GO:0003824//GO:0005515//GO:0070011//GO:0004222//GO:0046983//GO:0003674//GO:0004175	peptidase activity//binding//hydrolase activity//identical protein binding//protein homodimerization activity//metallopeptidase activity//catalytic activity//protein binding//peptidase activity, acting on L-amino acid peptides//metalloendopeptidase activity//protein dimerization activity//molecular_function//endopeptidase activity	ECE1, ECE-1; endothelin converting enzyme 1; K01415 endothelin-converting enzyme [EC:3.4.24.71]	http://www.genome.jp/dbget-bin/www_bget?ssc:397446	ECE1	Peptidase M13, N-terminal domain||Peptidase M13, C-terminal domain
ENSSSCG00000003514	1732	6392	7308	1885	2198	1973	26.2813547	88.59884534	92.99586444	23.70675725	28.81900899	22.76113805	90.79735489	25.09563476	7240.565573	1944.226296	1.8969	1.39E-31	8.10E-29	UP	--	--	GO:0005575//GO:0031012	cellular_component//extracellular matrix	--	--	HSPG2; heparan sulfate proteoglycan 2; K06255 heparan sulfate proteoglycan 2 (perlecan)	http://www.genome.jp/dbget-bin/www_bget?ssc:100517288	-	Immunoglobulin I-set||Immunoglobulin subtype 2||Immunoglobulin subtype||Concanavalin A-like lectin/glucanase domain||Immunoglobulin V-set domain||Immunoglobulin||Immunoglobulin-like domain
ENSSSCG00000003514	1732	6392	7308	1885	2198	1973	26.2813547	88.59884534	92.99586444	23.70675725	28.81900899	22.76113805	90.79735489	25.09563476	7240.565573	1944.226296	1.8969	1.39E-31	8.10E-29	UP	--	--	GO:0005575//GO:0031012	cellular_component//extracellular matrix	--	--	HSPG2; heparan sulfate proteoglycan 2; K06255 heparan sulfate proteoglycan 2 (perlecan)	http://www.genome.jp/dbget-bin/www_bget?ssc:100517288	-	Immunoglobulin I-set||Immunoglobulin subtype 2||Immunoglobulin subtype||Concanavalin A-like lectin/glucanase domain||Immunoglobulin V-set domain||Immunoglobulin||Immunoglobulin-like domain
ENSSSCG00000003517	73	184	236	53	99	100	14.37326535	33.09343453	38.96815313	8.649069577	16.84299315	14.96923515	36.03079383	13.48709929	221.5901276	80.54125427	1.4601	7.42E-09	2.17E-07	UP	--	--	--	--	--	--	basement membrane-specific heparan sulfate proteoglycan core protein-like	http://www.genome.jp/dbget-bin/www_bget?ssc:100738863	-	SEA domain
ENSSSCG00000003551	109	483	283	60	35	136	4.85087591	19.63506004	10.56197998	2.213124549	1.345901279	4.601501873	15.09852001	2.720175901	408.8645134	73.04047924	2.4849	0.00023862	0.0020063	UP	GO:0032870//GO:0048609//GO:0051716//GO:0023052//GO:0051704//GO:0044700//GO:0048869//GO:0032502//GO:0070887//GO:0032504//GO:0065007//GO:0003006//GO:0009725//GO:0042221//GO:0010033//GO:0044699//GO:0044707//GO:0048477//GO:0050794//GO:0050896//GO:0048468//GO:0007292//GO:0071396//GO:0071310//GO:0033993//GO:0044767//GO:0007165//GO:0032501//GO:0014070//GO:0071407//GO:0009755//GO:0030154//GO:0048856//GO:…	cellular response to hormone stimulus//multicellular organismal reproductive process//cellular response to stimulus//signaling//multi-organism process//single organism signaling//cellular developmental process//developmental process//cellular response to chemical stimulus//multicellular organism reproduction//biological regulation//developmental process involved in reproduction//response to hormo…	GO:0044425//GO:0016020//GO:0005886//GO:0031224//GO:0016021//GO:0071944//GO:0005623//GO:0005575//GO:0044464	membrane part//membrane//plasma membrane//intrinsic component of membrane//integral component of membrane//cell periphery//cell//cellular_component//cell part	GO:0038023//GO:0003674//GO:0004872//GO:0008289//GO:0097159//GO:0003707//GO:0005496//GO:0005488//GO:0060089//GO:0004871	signaling receptor activity//molecular_function//receptor activity//lipid binding//organic cyclic compound binding//steroid hormone receptor activity//steroid binding//binding//molecular transducer activity//signal transducer activity	PAQR7, mSR; progestin and adipoQ receptor family member VII	http://www.genome.jp/dbget-bin/www_bget?ssc:396558	PAQR7	AdipoR/Haemolysin-III-related
ENSSSCG00000003577	161	484	589	216	211	232	11.25643543	30.91091107	34.53468827	12.5166958	12.74702854	12.33190075	32.72279967	12.53187503	566.5564208	211.2674031	1.4231	3.37E-13	2.14E-11	UP	GO:0044707//GO:0031344//GO:0044699//GO:0032989//GO:0040011//GO:0032990//GO:0006996//GO:0043933//GO:0048646//GO:0051497//GO:0007264//GO:0002520//GO:0051234//GO:0030031//GO:0048870//GO:0048513//GO:0044087//GO:0000902//GO:0001944//GO:0061515//GO:0007265//GO:0010639//GO:0030048//GO:0030097//GO:0006897//GO:0001667//GO:0065007//GO:0016477//GO:0031032//GO:0030030//GO:0032502//GO:0035855//GO:0044700//GO:…	single-multicellular organism process//regulation of cell projection organization//single-organism process//cellular component morphogenesis//locomotion//cell part morphogenesis//organelle organization//macromolecular complex subunit organization//anatomical structure formation involved in morphogenesis//negative regulation of stress fiber assembly//small GTPase mediated signal transduction//immu…	GO:0031209//GO:0043229//GO:0005576//GO:0030054//GO:0042995//GO:0012505//GO:0030027//GO:0005856//GO:0005622//GO:1903561//GO:0005769//GO:0005911//GO:0005768//GO:0043231//GO:0031252//GO:0005912//GO:0043230//GO:0044424//GO:0043226//GO:0070161//GO:0001726//GO:0065010//GO:0005913//GO:0044444//GO:0005737//GO:0070062//GO:0031988//GO:0043234//GO:0044464//GO:0005575//GO:0043227//GO:0032991//GO:0005623//GO:…	SCAR complex//intracellular organelle//extracellular region//cell junction//cell projection//endomembrane system//lamellipodium//cytoskeleton//intracellular//extracellular vesicle//early endosome//cell-cell junction//endosome//intracellular membrane-bounded organelle//cell leading edge//adherens junction//extracellular organelle//intracellular part//organelle//anchoring junction//ruffle//extracel…	GO:0098631//GO:0098641//GO:0098632//GO:0044877//GO:0032403//GO:0003674//GO:0050839//GO:0008092//GO:0005515//GO:0005488//GO:0003779//GO:0045296	protein binding involved in cell adhesion//cadherin binding involved in cell-cell adhesion//protein binding involved in cell-cell adhesion//macromolecular complex binding//protein complex binding//molecular_function//cell adhesion molecule binding//cytoskeletal protein binding//protein binding//binding//actin binding//cadherin binding	WASF2; WAS protein family, member 2; K05748 WAS protein family, member 2	http://www.genome.jp/dbget-bin/www_bget?ssc:100512789	WASF2	WH2 domain||-
ENSSSCG00000003590	2767	2453	2828	743	827	728	41.10282294	39.44139276	41.74533021	12.42854926	12.85240926	13.12458909	41.05933615	12.8018492	2795.701901	863.4655582	1.69508	2.26E-05	0.0002736	UP	GO:0006928//GO:0036211//GO:0050896//GO:0050794//GO:0008283//GO:0016055//GO:0051179//GO:0007165//GO:0006793//GO:0034613//GO:0016337//GO:0048523//GO:0030336//GO:0016311//GO:0006470//GO:2000146//GO:0048519//GO:0042127//GO:0098609//GO:0033036//GO:0008150//GO:0044763//GO:0050789//GO:0044237//GO:0019538//GO:0007166//GO:0035335//GO:2000145//GO:0022610//GO:0007155//GO:0007154//GO:0008152//GO:0051674//GO:…	movement of cell or subcellular component//protein modification process//response to stimulus//regulation of cellular process//cell proliferation//Wnt signaling pathway//localization//signal transduction//phosphorus metabolic process//cellular protein localization//single organismal cell-cell adhesion//negative regulation of cellular process//negative regulation of cell migration//dephosphorylati…	GO:0005575//GO:0016020//GO:0005911//GO:0030054	cellular_component//membrane//cell-cell junction//cell junction	GO:0008013//GO:0005488//GO:0016788//GO:0016787//GO:0016791//GO:0005515//GO:0042578//GO:0003824//GO:0003674//GO:0004721//GO:0004725	beta-catenin binding//binding//hydrolase activity, acting on ester bonds//hydrolase activity//phosphatase activity//protein binding//phosphoric ester hydrolase activity//catalytic activity//molecular_function//phosphoprotein phosphatase activity//protein tyrosine phosphatase activity	PTPRU; protein tyrosine phosphatase, receptor type, U; K16662 receptor-type tyrosine-protein phosphatase U [EC:3.1.3.48]	http://www.genome.jp/dbget-bin/www_bget?ssc:100515955	PTPRU	Protein-tyrosine phosphatase, catalytic||Tyrosine specific protein phosphatases domain||Immunoglobulin-like domain||Fibronectin type III||MAM domain||PTP type protein phosphatase||Protein-tyrosine phosphatase-like||Concanavalin A-like lectin/glucanase domain
ENSSSCG00000003728	32	97	115	40	33	41	2.49703898	6.914145486	7.525553041	2.586999073	2.225055141	2.4323509	7.219849264	2.414801704	111.9824663	36.5350136	1.6159	2.14E-07	4.41E-06	UP	GO:0006623//GO:0033554//GO:0015031//GO:0051649//GO:0031669//GO:0031668//GO:0044085//GO:0016482//GO:0006914//GO:0051716//GO:0042594//GO:0044248//GO:0070727//GO:0000045//GO:0045184//GO:0044699//GO:0051641//GO:0044710//GO:0031667//GO:0008104//GO:0006996//GO:0016236//GO:0034497//GO:0044804//GO:0051234//GO:0072665//GO:0044765//GO:0009056//GO:0046907//GO:0034613//GO:0044712//GO:1902580//GO:0048193//GO:…	protein targeting to vacuole//cellular response to stress//protein transport//establishment of localization in cell//cellular response to nutrient levels//cellular response to extracellular stimulus//cellular component biogenesis//cytoplasmic transport//autophagy//cellular response to stimulus//response to starvation//cellular catabolic process//cellular macromolecule localization//autophagosome …	GO:0030008//GO:0043231//GO:1990072//GO:0012505//GO:0043229//GO:0005622//GO:0032991//GO:0005623//GO:0031982//GO:0031410//GO:0044422//GO:0044446//GO:0043226//GO:0000407//GO:0044424//GO:0005794//GO:0044431//GO:0044444//GO:0005737//GO:0005575//GO:0043227//GO:0043234//GO:0044464	TRAPP complex//intracellular membrane-bounded organelle//TRAPPIII protein complex//endomembrane system//intracellular organelle//intracellular//macromolecular complex//cell//vesicle//cytoplasmic vesicle//organelle part//intracellular organelle part//organelle//pre-autophagosomal structure//intracellular part//Golgi apparatus//Golgi apparatus part//cytoplasmic part//cytoplasm//cellular_component//…	--	--	TRAPPC8; trafficking protein particle complex 8	http://www.genome.jp/dbget-bin/www_bget?ssc:100737796	-	-
ENSSSCG00000003802	5	27	27	6	4	3	0.716636417	3.534956462	3.245322573	0.712756289	0.495382152	0.326901679	3.390139517	0.51168004	28.59733294	4.198741951	2.7679	2.09E-05	0.00025607	UP	GO:1901264//GO:0006810//GO:0072531//GO:0071702//GO:0015931//GO:0008150//GO:0044763//GO:0009987//GO:1901679//GO:0051179//GO:0015748//GO:0090481//GO:1902578//GO:0051234//GO:0044765//GO:0015780//GO:0071705//GO:0044699//GO:0055085//GO:0006862//GO:0015781	carbohydrate derivative transport//transport//pyrimidine-containing compound transmembrane transport//organic substance transport//nucleobase-containing compound transport//biological_process//single-organism cellular process//cellular process//nucleotide transmembrane transport//localization//organophosphate ester transport//pyrimidine nucleotide-sugar transmembrane transport//single-organism lo…	GO:0005575//GO:0031224//GO:0016021//GO:0016020//GO:0044425	cellular_component//intrinsic component of membrane//integral component of membrane//membrane//membrane part	GO:0015932//GO:0015215//GO:0022857//GO:1901505//GO:0005338//GO:0022892//GO:0003674//GO:1901677//GO:0015605//GO:0005215//GO:0022891//GO:0015165	nucleobase-containing compound transmembrane transporter activity//nucleotide transmembrane transporter activity//transmembrane transporter activity//carbohydrate derivative transporter activity//nucleotide-sugar transmembrane transporter activity//substrate-specific transporter activity//molecular_function//phosphate transmembrane transporter activity//organophosphate ester transmembrane transpo…	SLC35D1; solute carrier family 35 (UDP-glucuronic acid/UDP-N-acetylgalactosamine dual transporter), member D1; K15281 solute carrier family 35	http://www.genome.jp/dbget-bin/www_bget?ssc:733680	-	-
ENSSSCG00000003809	75	204	296	57	72	82	8.306467559	20.63843268	27.49236227	5.232279119	6.890315382	6.904559713	24.06539747	6.342384738	263.3153368	67.48663481	1.9641	2.41E-10	9.74E-09	UP	--	--	GO:0043229//GO:0005622//GO:0005856//GO:0043226//GO:0044424//GO:0005575//GO:0044464//GO:0043232//GO:0005623//GO:0043228	intracellular organelle//intracellular//cytoskeleton//organelle//intracellular part//cellular_component//cell part//intracellular non-membrane-bounded organelle//cell//non-membrane-bounded organelle	--	--	JAK1; Janus kinase 1 (EC:2.7.10.2); K11217 Janus kinase 1 [EC:2.7.10.2]	http://www.genome.jp/dbget-bin/www_bget?ssc:397202	-	FERM central domain||Band 4.1 domain||FERM domain||-
ENSSSCG00000004044	1059	3826	4287	1356	1363	1286	31.89519262	105.2605586	108.2799358	33.84931596	35.47126031	29.44674295	106.7702472	32.92243974	4289.094538	1286.26702	1.7375	3.50E-26	1.10E-23	UP	GO:0051234//GO:0051179//GO:0008150//GO:0006810	establishment of localization//localization//biological_process//transport	GO:0044425//GO:0016020//GO:0043231//GO:0012505//GO:0043229//GO:0098791//GO:0005622//GO:0005623//GO:0031224//GO:0016021//GO:0044446//GO:0044422//GO:0031984//GO:0043226//GO:0005794//GO:0044424//GO:0005575//GO:0043227//GO:0044464//GO:0044431//GO:0005802//GO:0044444//GO:0005737	membrane part//membrane//intracellular membrane-bounded organelle//endomembrane system//intracellular organelle//Golgi subcompartment//intracellular//cell//intrinsic component of membrane//integral component of membrane//intracellular organelle part//organelle part//organelle subcompartment//organelle//Golgi apparatus//intracellular part//cellular_component//membrane-bounded organelle//cell part/…	GO:0005215//GO:0003674	transporter activity//molecular_function	IGF2R, M6P/IGF2R; insulin-like growth factor 2 receptor; K06564 insulin-like growth factor 2 receptor	http://www.genome.jp/dbget-bin/www_bget?ssc:397214	IGF2R	Mannose-6-phosphate receptor binding domain||Cation-independent mannose-6-phosphate receptor||Kringle-like fold||Fibronectin, type II, collagen-binding||Autophagy-related protein 27
ENSSSCG00000004091	294	778	1002	424	452	470	5.962128692	14.41202638	17.04068208	7.126574183	7.920342183	7.246343232	15.72635423	7.431086533	939.0620505	431.5569771	1.1217	3.79E-10	1.47E-08	UP	GO:0023052//GO:0030799//GO:0015031//GO:0006171//GO:0019220//GO:0051649//GO:0044700//GO:0009891//GO:0009966//GO:0031325//GO:1900542//GO:0071704//GO:1902531//GO:0044271//GO:0070528//GO:1901564//GO:0010739//GO:0009150//GO:0046390//GO:0055086//GO:0044281//GO:0051174//GO:0006139//GO:0070727//GO:0019637//GO:0045935//GO:0006753//GO:0048518//GO:0018130//GO:0030816//GO:1901566//GO:0051716//GO:1901362//GO:…	signaling//regulation of cyclic nucleotide metabolic process//protein transport//cAMP biosynthetic process//regulation of phosphate metabolic process//establishment of localization in cell//single organism signaling//positive regulation of biosynthetic process//regulation of signal transduction//positive regulation of cellular metabolic process//regulation of purine nucleotide metabolic process//…	GO:0030055//GO:0005924//GO:0005912//GO:0016020//GO:0030054//GO:0005622//GO:0005886//GO:0071944//GO:0005623//GO:0070161//GO:0044424//GO:0005575//GO:0044464//GO:0005925//GO:0005737	cell-substrate junction//cell-substrate adherens junction//adherens junction//membrane//cell junction//intracellular//plasma membrane//cell periphery//cell//anchoring junction//intracellular part//cellular_component//cell part//focal adhesion//cytoplasm	GO:0019899//GO:0051018//GO:0003674//GO:0005488//GO:0008179//GO:0005515	enzyme binding//protein kinase A binding//molecular_function//binding//adenylate cyclase binding//protein binding	AKAP12; A kinase (PRKA) anchor protein 12; K16528 A-kinase anchor protein 12	http://www.genome.jp/dbget-bin/www_bget?ssc:100152595	AKAP12	Protein kinase A anchoring, WSK motif
ENSSSCG00000004124	29	302	362	53	49	49	2.185935057	20.79398066	22.88300549	3.311128724	3.191441085	2.808034018	21.83849308	3.103534609	350.6794641	48.48928022	2.8544	3.11E-32	2.05E-29	UP	--	--	--	--	--	--	utrophin-like	http://www.genome.jp/dbget-bin/www_bget?ssc:102165520	-	Spectrin/alpha-actinin||Spectrin repeat||Armadillo-type fold
ENSSSCG00000004124	29	302	362	53	49	49	2.185935057	20.79398066	22.88300549	3.311128724	3.191441085	2.808034018	21.83849308	3.103534609	350.6794641	48.48928022	2.8544	3.11E-32	2.05E-29	UP	--	--	--	--	--	--	utrophin-like	http://www.genome.jp/dbget-bin/www_bget?ssc:102165520	-	Spectrin/alpha-actinin||Spectrin repeat||Armadillo-type fold
ENSSSCG00000004139	108	866	974	181	152	192	2.746856913	20.11970503	20.77478202	3.815502958	3.340468371	3.712620325	20.44724352	3.622863885	972.6963738	168.1909697	2.5319	4.34E-40	9.08E-37	UP	GO:0006164//GO:0009260//GO:1901362//GO:0051716//GO:0060343//GO:0044249//GO:1901566//GO:0019933//GO:0018130//GO:0030816//GO:0048518//GO:0006753//GO:0045935//GO:0019637//GO:0007189//GO:0051174//GO:0006139//GO:0021782//GO:0044281//GO:0065009//GO:0055086//GO:0019932//GO:0046390//GO:0009150//GO:0007507//GO:0044271//GO:1901564//GO:0071704//GO:1900542//GO:0032502//GO:0009887//GO:0031325//GO:0048869//GO:…	purine nucleotide biosynthetic process//ribonucleotide biosynthetic process//organic cyclic compound biosynthetic process//cellular response to stimulus//trabecula formation//cellular biosynthetic process//organonitrogen compound biosynthetic process//cAMP-mediated signaling//heterocycle biosynthetic process//positive regulation of cAMP metabolic process//positive regulation of biological process…	GO:0016020//GO:0044425//GO:0005886//GO:0016021//GO:0031224//GO:0005623//GO:0071944//GO:0044464//GO:0005575	membrane//membrane part//plasma membrane//integral component of membrane//intrinsic component of membrane//cell//cell periphery//cell part//cellular_component	GO:0038023//GO:0004888//GO:0003674//GO:0004872//GO:0004930//GO:0060089//GO:0004871	signaling receptor activity//transmembrane signaling receptor activity//molecular_function//receptor activity//G-protein coupled receptor activity//molecular transducer activity//signal transducer activity	GPR126; G protein-coupled receptor 126; K08463 G protein-coupled receptor 126	http://www.genome.jp/dbget-bin/www_bget?ssc:100511292	ADGRG6	CUB domain||Pentaxin-related||GPS motif||GPCR, family 2, secretin-like||Concanavalin A-like lectin/glucanase domain||GPCR, family 2-like
ENSSSCG00000004139	108	866	974	181	152	192	2.746856913	20.11970503	20.77478202	3.815502958	3.340468371	3.712620325	20.44724352	3.622863885	972.6963738	168.1909697	2.5319	4.34E-40	9.08E-37	UP	GO:0006164//GO:0009260//GO:1901362//GO:0051716//GO:0060343//GO:0044249//GO:1901566//GO:0019933//GO:0018130//GO:0030816//GO:0048518//GO:0006753//GO:0045935//GO:0019637//GO:0007189//GO:0051174//GO:0006139//GO:0021782//GO:0044281//GO:0065009//GO:0055086//GO:0019932//GO:0046390//GO:0009150//GO:0007507//GO:0044271//GO:1901564//GO:0071704//GO:1900542//GO:0032502//GO:0009887//GO:0031325//GO:0048869//GO:…	purine nucleotide biosynthetic process//ribonucleotide biosynthetic process//organic cyclic compound biosynthetic process//cellular response to stimulus//trabecula formation//cellular biosynthetic process//organonitrogen compound biosynthetic process//cAMP-mediated signaling//heterocycle biosynthetic process//positive regulation of cAMP metabolic process//positive regulation of biological process…	GO:0016020//GO:0044425//GO:0005886//GO:0016021//GO:0031224//GO:0005623//GO:0071944//GO:0044464//GO:0005575	membrane//membrane part//plasma membrane//integral component of membrane//intrinsic component of membrane//cell//cell periphery//cell part//cellular_component	GO:0038023//GO:0004888//GO:0003674//GO:0004872//GO:0004930//GO:0060089//GO:0004871	signaling receptor activity//transmembrane signaling receptor activity//molecular_function//receptor activity//G-protein coupled receptor activity//molecular transducer activity//signal transducer activity	GPR126; G protein-coupled receptor 126; K08463 G protein-coupled receptor 126	http://www.genome.jp/dbget-bin/www_bget?ssc:100511292	ADGRG6	CUB domain||Pentaxin-related||GPS motif||GPCR, family 2, secretin-like||Concanavalin A-like lectin/glucanase domain||GPCR, family 2-like
ENSSSCG00000004193	26	66	50	20	24	25	0.875613811	2.030367376	1.412129405	0.558251873	0.698396399	0.640097737	1.721248391	0.63224867	61.68779178	22.10398418	1.4807	0.00016295	0.0014571	UP	GO:0043434//GO:0098771//GO:0005976//GO:0006109//GO:0046128//GO:0072501//GO:0016192//GO:0034637//GO:0009987//GO:1901701//GO:0023051//GO:0044711//GO:0051235//GO:0051246//GO:0019725//GO:0042592//GO:0007169//GO:0001933//GO:0008152//GO:0046777//GO:0007154//GO:0031399//GO:0009719//GO:0023057//GO:0006807//GO:0016051//GO:0006790//GO:0044042//GO:0019318//GO:0008286//GO:0033865//GO:1900076//GO:0045719//GO:…	response to peptide hormone//inorganic ion homeostasis//polysaccharide metabolic process//regulation of carbohydrate metabolic process//purine ribonucleoside metabolic process//cellular divalent inorganic anion homeostasis//vesicle-mediated transport//cellular carbohydrate biosynthetic process//cellular process//cellular response to oxygen-containing compound//regulation of signaling//single-orga…	GO:0044437//GO:0005765//GO:0044424//GO:0043226//GO:0044464//GO:0005575//GO:0043227//GO:0098588//GO:0005774//GO:0044444//GO:0005737//GO:0000323//GO:0005764//GO:0005615//GO:0005623//GO:0071944//GO:0044421//GO:0044422//GO:0044446//GO:0098805//GO:0043229//GO:0005576//GO:0005773//GO:0005622//GO:0005886//GO:0009986//GO:0016020//GO:0043231//GO:0031090	vacuolar part//lysosomal membrane//intracellular part//organelle//cell part//cellular_component//membrane-bounded organelle//bounding membrane of organelle//vacuolar membrane//cytoplasmic part//cytoplasm//lytic vacuole//lysosome//extracellular space//cell//cell periphery//extracellular region part//organelle part//intracellular organelle part//whole membrane//intracellular organelle//extracellula…	GO:0003824//GO:0038024//GO:0042578//GO:0005102//GO:0005515//GO:0060089//GO:0004518//GO:0000166//GO:0097367//GO:0043169//GO:0005158//GO:0016787//GO:0016788//GO:0036094//GO:0042802//GO:0030247//GO:0004527//GO:0035639//GO:0017076//GO:0042803//GO:0003676//GO:0001882//GO:1901265//GO:0032550//GO:0032555//GO:0005488//GO:0016818//GO:0008081//GO:0046872//GO:0004551//GO:0005524//GO:0097159//GO:0030246//GO:…	catalytic activity//cargo receptor activity//phosphoric ester hydrolase activity//receptor binding//protein binding//molecular transducer activity//nuclease activity//nucleotide binding//carbohydrate derivative binding//cation binding//insulin receptor binding//hydrolase activity//hydrolase activity, acting on ester bonds//small molecule binding//identical protein binding//polysaccharide binding/…	ENPP1, NPP1, PC-1; ectonucleotide pyrophosphatase/phosphodiesterase 1; K01513 ectonucleotide pyrophosphatase/phosphodiesterase family member 1/3 [EC:3.1.4.1 3.6.1.9]	http://www.genome.jp/dbget-bin/www_bget?ssc:100037271	ENPP1	Extracellular Endonuclease, subunit A||Somatomedin B domain||Type I phosphodiesterase/nucleotide pyrophosphatase/phosphate transferase||Alkaline-phosphatase-like, core domain||DNA/RNA non-specific endonuclease||Somatomedin B, chordata
ENSSSCG00000004464	7	21	23	5	7	3	0.21413618	0.586817073	0.590044931	0.126771886	0.185029743	0.069771859	0.588431002	0.127191163	23.26947004	4.850359038	2.2623	0.00078463	0.0054103	UP	GO:0065008//GO:0051239//GO:0032501//GO:0030193//GO:0080134//GO:0050896//GO:0050817//GO:0006950//GO:0060255//GO:1903034//GO:0008152//GO:0042060//GO:0048583//GO:0009605//GO:0050789//GO:0008150//GO:0010468//GO:0010467//GO:0050818//GO:0007596//GO:0061041//GO:0009611//GO:0007599//GO:0071704//GO:1900046//GO:0019222//GO:0043170//GO:0050878//GO:0044699//GO:0044707//GO:0032101//GO:0065007	regulation of biological quality//regulation of multicellular organismal process//multicellular organismal process//regulation of blood coagulation//regulation of response to stress//response to stimulus//coagulation//response to stress//regulation of macromolecule metabolic process//regulation of response to wounding//metabolic process//wound healing//regulation of response to stimulus//response…	--	--	GO:0003676//GO:0005488//GO:0044822//GO:0003723//GO:0097159//GO:0003674//GO:1901363	nucleic acid binding//binding//poly(A) RNA binding//RNA binding//organic cyclic compound binding//molecular_function//heterocyclic compound binding	FAM46A; family with sequence similarity 46, member A	http://www.genome.jp/dbget-bin/www_bget?ssc:100156873	FAM46A	FAM46 family
ENSSSCG00000004538	27	103	98	26	43	31	0.793573258	2.765361553	2.415541887	0.633370084	1.092051727	0.692710836	2.59045172	0.806044216	106.5257794	32.12555001	1.7294	7.75E-08	1.76E-06	UP	GO:0048869//GO:0048534//GO:0032502//GO:0002520//GO:0044707//GO:0044699//GO:0030097//GO:0048513//GO:0030154//GO:0044767//GO:0032501//GO:0002244//GO:0048731//GO:0009987//GO:0007275//GO:0008150//GO:0044763//GO:0048856//GO:0002376	cellular developmental process//hematopoietic or lymphoid organ development//developmental process//immune system development//single-multicellular organism process//single-organism process//hemopoiesis//organ development//cell differentiation//single-organism developmental process//multicellular organismal process//hematopoietic progenitor cell differentiation//system development//cellular proce…	GO:0005622//GO:0005623//GO:0044424//GO:0044464//GO:0005575//GO:0005737	intracellular//cell//intracellular part//cell part//cellular_component//cytoplasm	--	--	WDR7; WD repeat domain 7	http://www.genome.jp/dbget-bin/www_bget?ssc:100512572	WDR7	Quinonprotein alcohol dehydrogenase-like superfamily||WD40-repeat-containing domain||WD40 repeat
ENSSSCG00000004560	9	16	22	7	4	4	2.176583063	3.534631588	4.461908436	1.403109981	0.835880554	0.735461181	3.998270012	0.991483905	20.02786761	4.835031699	2.0504	0.0036481	0.018865	UP	GO:0036211//GO:0006793//GO:0008150//GO:0044237//GO:0019538//GO:0009987//GO:0008152//GO:0016310//GO:0006464//GO:0044260//GO:0071704//GO:0044238//GO:0006796//GO:0006468//GO:0043412//GO:0044267//GO:0043170	protein modification process//phosphorus metabolic process//biological_process//cellular metabolic process//protein metabolic process//cellular process//metabolic process//phosphorylation//cellular protein modification process//cellular macromolecule metabolic process//organic substance metabolic process//primary metabolic process//phosphate-containing compound metabolic process//protein phosphor…	--	--	GO:0032555//GO:0005488//GO:0001882//GO:0016772//GO:0032550//GO:1901265//GO:0036094//GO:0017076//GO:0035639//GO:0097367//GO:0000166//GO:0003824//GO:0043168//GO:0032553//GO:0043167//GO:0032549//GO:0030554//GO:0016301//GO:0032559//GO:0001883//GO:1901363//GO:0016773//GO:0003674//GO:0005524//GO:0097159//GO:0016740//GO:0004672	purine ribonucleotide binding//binding//nucleoside binding//transferase activity, transferring phosphorus-containing groups//purine ribonucleoside binding//nucleoside phosphate binding//small molecule binding//purine nucleotide binding//purine ribonucleoside triphosphate binding//carbohydrate derivative binding//nucleotide binding//catalytic activity//anion binding//ribonucleotide binding//ion bi…	death-associated protein kinase 2-like	http://www.genome.jp/dbget-bin/www_bget?ssc:100623643	-	Protein kinase-like domain||Serine-threonine/tyrosine-protein kinase catalytic domain||Protein kinase domain
ENSSSCG00000004594	100	290	253	99	66	71	24.67406397	65.36272051	52.35117632	20.24588749	14.07136137	13.3188296	58.85694842	15.87869282	288.1551893	75.90887791	1.9245	3.61E-16	3.56E-14	UP	GO:0007154//GO:0008152//GO:0043604//GO:0009987//GO:0019538//GO:0007166//GO:0006807//GO:0006412//GO:0033619//GO:0008150//GO:0050789//GO:0044763//GO:0044237//GO:1901576//GO:0010467//GO:0007165//GO:0050896//GO:0006508//GO:0009058//GO:0050794//GO:0007219//GO:0043603//GO:0043170//GO:0034641//GO:0009059//GO:0044699//GO:0044267//GO:0065007//GO:0034645//GO:0044238//GO:0023052//GO:0006518//GO:0044700//GO:…	cell communication//metabolic process//amide biosynthetic process//cellular process//protein metabolic process//cell surface receptor signaling pathway//nitrogen compound metabolic process//translation//membrane protein proteolysis//biological_process//regulation of biological process//single-organism cellular process//cellular metabolic process//organic substance biosynthetic process//gene expre…	GO:0030529//GO:0043226//GO:0044424//GO:0005575//GO:0044464//GO:0005737//GO:0044444//GO:0043232//GO:0005623//GO:0005840//GO:0032991//GO:0016021//GO:0031224//GO:0043228//GO:0043229//GO:0005622//GO:0044425//GO:0016020	ribonucleoprotein complex//organelle//intracellular part//cellular_component//cell part//cytoplasm//cytoplasmic part//intracellular non-membrane-bounded organelle//cell//ribosome//macromolecular complex//integral component of membrane//intrinsic component of membrane//non-membrane-bounded organelle//intracellular organelle//intracellular//membrane part//membrane	GO:0003824//GO:0005198//GO:0008237//GO:0016787//GO:0003735//GO:0008233//GO:0003674//GO:0004222//GO:0070011//GO:0004175	catalytic activity//structural molecule activity//metallopeptidase activity//hydrolase activity//structural constituent of ribosome//peptidase activity//molecular_function//metalloendopeptidase activity//peptidase activity, acting on L-amino acid peptides//endopeptidase activity	disintegrin and metalloproteinase domain-containing protein 10-like	http://www.genome.jp/dbget-bin/www_bget?ssc:100736984	-	Ribosomal protein S8||Peptidase M12B, propeptide
ENSSSCG00000004607	14	58	53	16	21	17	0.897091215	3.394907903	2.848063543	0.849746704	1.162731283	0.828179578	3.121485723	0.946885855	58.86355784	17.34585291	1.7628	1.91E-05	0.00023607	UP	GO:0006725//GO:0006351//GO:0019219//GO:0033043//GO:0034613//GO:0045893//GO:0009893//GO:0031328//GO:0030154//GO:0007165//GO:0044767//GO:0032501//GO:0051173//GO:0001822//GO:1902680//GO:0035065//GO:0016055//GO:0051179//GO:0048468//GO:0051276//GO:0016043//GO:0002244//GO:0006473//GO:0018193//GO:2000112//GO:0050794//GO:0048731//GO:0050896//GO:0036211//GO:0051171//GO:0033365//GO:0009058//GO:2000756//GO:…	cellular aromatic compound metabolic process//transcription, DNA-templated//regulation of nucleobase-containing compound metabolic process//regulation of organelle organization//cellular protein localization//positive regulation of transcription, DNA-templated//positive regulation of metabolic process//positive regulation of cellular biosynthetic process//cell differentiation//signal transduction…	GO:0005623//GO:0044424//GO:0043226//GO:0044464//GO:0005575//GO:0043227//GO:0005634//GO:0043231//GO:0043229//GO:0005622	cell//intracellular part//organelle//cell part//cellular_component//membrane-bounded organelle//nucleus//intracellular membrane-bounded organelle//intracellular organelle//intracellular	GO:0098811//GO:0001190//GO:0001105//GO:0003682//GO:0005488//GO:0043169//GO:0008270//GO:0000989//GO:0001191//GO:0035034//GO:0043167//GO:0001104//GO:0003712//GO:0001076//GO:0000988//GO:0046872//GO:0046914//GO:0030234//GO:0003713//GO:0044877//GO:0003674//GO:0098772	transcriptional repressor activity, RNA polymerase II activating transcription factor binding//transcriptional activator activity, RNA polymerase II transcription factor binding//RNA polymerase II transcription coactivator activity//chromatin binding//binding//cation binding//zinc ion binding//transcription factor activity, transcription factor binding//transcriptional repressor activity, RNA pol…	PYGO1; pygopus homolog 1 (Drosophila)	http://www.genome.jp/dbget-bin/www_bget?ssc:100156479	PYGO1	Zinc finger, FYVE/PHD-type||Zinc finger, PHD-type||Zinc finger, PHD-finger
ENSSSCG00000004705	45	115	97	46	44	38	0.524619004	1.224674798	0.948349623	0.444478005	0.443236662	0.336807791	1.08651221	0.408174152	112.5595553	41.16924525	1.451	2.14E-06	3.48E-05	UP	GO:0016043//GO:1902589//GO:0071840//GO:0008150//GO:0044763//GO:0009987//GO:0000226//GO:0007010//GO:0044699//GO:0007017//GO:0006996	cellular component organization//single-organism organelle organization//cellular component organization or biogenesis//biological_process//single-organism cellular process//cellular process//microtubule cytoskeleton organization//cytoskeleton organization//single-organism process//microtubule-based process//organelle organization	GO:0043228//GO:0015630//GO:0044446//GO:0044422//GO:0032991//GO:0005623//GO:0043232//GO:0044430//GO:0005575//GO:0043234//GO:0044464//GO:0043226//GO:0044424//GO:0005874//GO:0005856//GO:0005622//GO:0043229	non-membrane-bounded organelle//microtubule cytoskeleton//intracellular organelle part//organelle part//macromolecular complex//cell//intracellular non-membrane-bounded organelle//cytoskeletal part//cellular_component//protein complex//cell part//organelle//intracellular part//microtubule//cytoskeleton//intracellular//intracellular organelle	GO:0005488//GO:0015631//GO:0008092//GO:0005515//GO:0008017//GO:0032403//GO:0003674//GO:0044877	binding//tubulin binding//cytoskeletal protein binding//protein binding//microtubule binding//protein complex binding//molecular_function//macromolecular complex binding	MAP1A; microtubule-associated protein 1A; K10429 microtubule-associated protein 1	http://www.genome.jp/dbget-bin/www_bget?ssc:100520470	-	-
ENSSSCG00000004716	17	37	42	16	14	6	1.706347473	3.39243638	3.535355406	1.33106564	1.214221958	0.45786435	3.463895893	1.001050649	41.75668768	11.66832566	1.8394	0.00013108	0.0012135	UP	--	--	--	--	GO:0003674//GO:0003824//GO:0016787	molecular_function//catalytic activity//hydrolase activity	UBR1; ubiquitin protein ligase E3 component n-recognin 1; K10625 E3 ubiquitin-protein ligase UBR1 [EC:6.3.2.19]	http://www.genome.jp/dbget-bin/www_bget?ssc:100511299	-	Metallo-dependent phosphatase-like
ENSSSCG00000004908	162	1094	1138	321	246	245	10.16018889	62.67517067	59.85414986	16.68601916	13.33132663	11.68207203	61.26466027	13.89980594	1181.317764	261.1372558	2.1775	8.20E-33	6.05E-30	UP	GO:0050794//GO:0016043//GO:0051179//GO:0046907//GO:0033043//GO:1902578//GO:0048193//GO:0010256//GO:0006888//GO:0051128//GO:0006810//GO:0048522//GO:0071840//GO:0007030//GO:0050789//GO:0008150//GO:1902582//GO:0051130//GO:0016192//GO:0009987//GO:0048518//GO:0016482//GO:0010638//GO:0007029//GO:0051649//GO:0044765//GO:0051234//GO:0065007//GO:0051641//GO:0044699//GO:0006996	regulation of cellular process//cellular component organization//localization//intracellular transport//regulation of organelle organization//single-organism localization//Golgi vesicle transport//endomembrane system organization//ER to Golgi vesicle-mediated transport//regulation of cellular component organization//transport//positive regulation of cellular process//cellular component organizati…	GO:0031982//GO:0043228//GO:0031410//GO:0030135//GO:0016021//GO:0031224//GO:0043292//GO:0044422//GO:0044446//GO:0044421//GO:0043656//GO:0005623//GO:0033643//GO:0043657//GO:0043232//GO:0030017//GO:0031988//GO:0044431//GO:0070062//GO:0005737//GO:0044444//GO:0098588//GO:0030134//GO:0043227//GO:0005575//GO:0044464//GO:0030133//GO:0044217//GO:0043226//GO:0005794//GO:0044424//GO:0005789//GO:0033655//GO:…	vesicle//non-membrane-bounded organelle//cytoplasmic vesicle//coated vesicle//integral component of membrane//intrinsic component of membrane//contractile fiber//organelle part//intracellular organelle part//extracellular region part//intracellular region of host//cell//host cell part//host cell//intracellular non-membrane-bounded organelle//sarcomere//membrane-bounded vesicle//Golgi apparatus pa…	GO:0005488//GO:0048029//GO:0005537//GO:0003674//GO:0030246	binding//monosaccharide binding//mannose binding//molecular_function//carbohydrate binding	LMAN1; lectin, mannose-binding, 1; K10080 lectin, mannose-binding 1	http://www.genome.jp/dbget-bin/www_bget?ssc:100153007	LMAN1	Legume-like lectin||Concanavalin A-like lectin/glucanase domain
ENSSSCG00000004989	35	23	26	10	9	9	0.915755529	0.549706379	0.570492698	0.216856499	0.203472401	0.179028034	0.560099538	0.199785645	25.90134099	8.993197383	1.5261	0.0087608	0.037872	UP	--	--	--	--	--	--	F-box only protein 33-like; K10310 F-box protein 33	http://www.genome.jp/dbget-bin/www_bget?ssc:100157705	-	F-box domain
ENSSSCG00000005089	15	34	56	14	15	19	0.442609231	0.916430556	1.385742295	0.342387722	0.382447619	0.426235715	1.151086425	0.383690352	47.30955607	15.34759064	1.6241	0.00025469	0.0021194	UP	GO:0006351//GO:0006725//GO:0065008//GO:0048706//GO:0071698//GO:0061197//GO:0035914//GO:0050793//GO:2000113//GO:0045843//GO:0008406//GO:0043009//GO:0048523//GO:0019219//GO:0006915//GO:0031328//GO:0051239//GO:0030029//GO:0030154//GO:0009893//GO:0034613//GO:0045893//GO:1902680//GO:0001822//GO:0051960//GO:0051173//GO:0032880//GO:0061326//GO:0032501//GO:0044767//GO:0055001//GO:0001501//GO:0007423//GO:…	transcription, DNA-templated//cellular aromatic compound metabolic process//regulation of biological quality//embryonic skeletal system development//olfactory placode development//fungiform papilla morphogenesis//skeletal muscle cell differentiation//regulation of developmental process//negative regulation of cellular macromolecule biosynthetic process//negative regulation of striated muscle tiss…	GO:0005623//GO:0044424//GO:0043226//GO:0044464//GO:0043227//GO:0005575//GO:0005737//GO:0005634//GO:0043231//GO:0043229//GO:0005622	cell//intracellular part//organelle//cell part//membrane-bounded organelle//cellular_component//cytoplasm//nucleus//intracellular membrane-bounded organelle//intracellular organelle//intracellular	GO:0001067//GO:0000982//GO:0001012//GO:0000978//GO:0003676//GO:0003677//GO:0005488//GO:0003700//GO:0000977//GO:0000975//GO:0043565//GO:0001077//GO:0000981//GO:0001159//GO:0000987//GO:0001071//GO:0044212//GO:0001228//GO:0097159//GO:0000976//GO:0003674//GO:1901363	regulatory region nucleic acid binding//transcription factor activity, RNA polymerase II core promoter proximal region sequence-specific binding//RNA polymerase II regulatory region DNA binding//RNA polymerase II core promoter proximal region sequence-specific DNA binding//nucleic acid binding//DNA binding//binding//transcription factor activity, sequence-specific DNA binding//RNA polymerase II r…	SIX4; SIX homeobox 4; K15615 homeobox protein SIX4	http://www.genome.jp/dbget-bin/www_bget?ssc:100153985	SIX4	Homeodomain-like||Homeobox domain
ENSSSCG00000005188	9	40	51	9	8	13	2.243383566	9.107778323	10.66096304	1.859364231	1.723068353	2.463606859	9.884370683	2.015346481	48.01546905	9.572166156	2.3266	1.48E-06	2.49E-05	UP	--	--	GO:0016021//GO:0031224//GO:0005575//GO:0044425//GO:0016020	integral component of membrane//intrinsic component of membrane//cellular_component//membrane part//membrane	GO:0005488//GO:0016409//GO:0016747//GO:0016746//GO:0008270//GO:0043169//GO:0003824//GO:0043167//GO:0019706//GO:0003674//GO:0019707//GO:0046872//GO:0016417//GO:0016740//GO:0046914	binding//palmitoyltransferase activity//transferase activity, transferring acyl groups other than amino-acyl groups//transferase activity, transferring acyl groups//zinc ion binding//cation binding//catalytic activity//ion binding//protein-cysteine S-palmitoyltransferase activity//molecular_function//protein-cysteine S-acyltransferase activity//metal ion binding//S-acyltransferase activity//trans…	probable palmitoyltransferase ZDHHC21-like; K18932 palmitoyltransferase [EC:2.3.1.225]	http://www.genome.jp/dbget-bin/www_bget?ssc:100738488	-	Zinc finger, DHHC-type, palmitoyltransferase
ENSSSCG00000005194	40	172	153	40	49	43	1.5028921	5.903202658	4.820859541	1.245629083	1.590799276	1.228296724	5.362031099	1.354908361	172.4181526	42.37599955	2.0246	4.16E-13	2.60E-11	UP	GO:0009987//GO:0008152//GO:0035335//GO:0019538//GO:0044237//GO:0008150//GO:0006470//GO:0016311//GO:0006793//GO:0036211//GO:0043170//GO:0043412//GO:0044267//GO:0044238//GO:0006796//GO:0071704//GO:0044260//GO:0006464	cellular process//metabolic process//peptidyl-tyrosine dephosphorylation//protein metabolic process//cellular metabolic process//biological_process//protein dephosphorylation//dephosphorylation//phosphorus metabolic process//protein modification process//macromolecule metabolic process//macromolecule modification//cellular protein metabolic process//primary metabolic process//phosphate-containing…	GO:0065010//GO:0043226//GO:0043227//GO:0005575//GO:0070062//GO:0031988//GO:0044421//GO:0016021//GO:0031224//GO:0031982//GO:0005576//GO:1903561//GO:0043230//GO:0016020//GO:0044425	extracellular membrane-bounded organelle//organelle//membrane-bounded organelle//cellular_component//extracellular exosome//membrane-bounded vesicle//extracellular region part//integral component of membrane//intrinsic component of membrane//vesicle//extracellular region//extracellular vesicle//extracellular organelle//membrane//membrane part	GO:0003824//GO:0042578//GO:0016791//GO:0016787//GO:0016788//GO:0004725//GO:0004721//GO:0003674	catalytic activity//phosphoric ester hydrolase activity//phosphatase activity//hydrolase activity//hydrolase activity, acting on ester bonds//protein tyrosine phosphatase activity//phosphoprotein phosphatase activity//molecular_function	PTPRD; protein tyrosine phosphatase, receptor type, D; K06777 receptor-type tyrosine-protein phosphatase delta [EC:3.1.3.48]	http://www.genome.jp/dbget-bin/www_bget?ssc:100155429	PTPRD	Fibronectin type III||Immunoglobulin I-set||PTP type protein phosphatase||Immunoglobulin subtype||Immunoglobulin subtype 2||Protein-tyrosine phosphatase-like||Immunoglobulin-like domain
ENSSSCG00000005207	121	932	904	168	168	209	4.155380154	29.23699537	26.03508851	4.781846277	4.985241103	5.456808395	27.63604194	5.074631925	972.7581668	174.3941331	2.4797	1.35E-38	1.88E-35	UP	--	--	GO:0044425//GO:0016020//GO:0005575//GO:0031224//GO:0016021	membrane part//membrane//cellular_component//intrinsic component of membrane//integral component of membrane	--	--	ERMP1; endoplasmic reticulum metallopeptidase 1	http://www.genome.jp/dbget-bin/www_bget?ssc:100155278	ERMP1	Peptidase M20||Peptidase M28
ENSSSCG00000005207	121	932	904	168	168	209	4.155380154	29.23699537	26.03508851	4.781846277	4.985241103	5.456808395	27.63604194	5.074631925	972.7581668	174.3941331	2.4797	1.35E-38	1.88E-35	UP	--	--	GO:0044425//GO:0016020//GO:0005575//GO:0031224//GO:0016021	membrane part//membrane//cellular_component//intrinsic component of membrane//integral component of membrane	--	--	ERMP1; endoplasmic reticulum metallopeptidase 1	http://www.genome.jp/dbget-bin/www_bget?ssc:100155278	ERMP1	Peptidase M20||Peptidase M28
ENSSSCG00000005224	23	53	71	11	25	23	1.956054722	4.117375441	5.063802399	0.775366062	1.837150213	1.487126895	4.59058892	1.366547723	65.37940521	18.86237973	1.7933	5.54E-06	8.03E-05	UP	GO:0034641//GO:0016070//GO:0019222//GO:0043170//GO:0010556//GO:0009059//GO:0046483//GO:0065007//GO:1901360//GO:0090304//GO:0044238//GO:0009889//GO:0034645//GO:0019438//GO:2001141//GO:0006366//GO:0044271//GO:0032774//GO:0071704//GO:1903506//GO:0006139//GO:0044260//GO:1901362//GO:0044249//GO:0018130//GO:0009987//GO:0008152//GO:0006357//GO:0006807//GO:0097659//GO:0080090//GO:0044237//GO:0008150//GO:…	cellular nitrogen compound metabolic process//RNA metabolic process//regulation of metabolic process//macromolecule metabolic process//regulation of macromolecule biosynthetic process//macromolecule biosynthetic process//heterocycle metabolic process//biological regulation//organic cyclic compound metabolic process//nucleic acid metabolic process//primary metabolic process//regulation of biosynth…	GO:0043229//GO:0005622//GO:0005634//GO:0016020//GO:0043231//GO:0044425//GO:0044424//GO:0043226//GO:0044464//GO:0043227//GO:0005575//GO:0005623//GO:0016021//GO:0031224	intracellular organelle//intracellular//nucleus//membrane//intracellular membrane-bounded organelle//membrane part//intracellular part//organelle//cell part//membrane-bounded organelle//cellular_component//cell//integral component of membrane//intrinsic component of membrane	GO:0046872//GO:0097159//GO:0003674//GO:1901363//GO:0043167//GO:0043169//GO:0003676//GO:0005488	metal ion binding//organic cyclic compound binding//molecular_function//heterocyclic compound binding//ion binding//cation binding//nucleic acid binding//binding	GLIS3; GLIS family zinc finger 3; K09232 zinc finger protein GLIS1/3	http://www.genome.jp/dbget-bin/www_bget?ssc:100523225	-	Zinc finger, C2H2||Zinc finger, C2H2-like
ENSSSCG00000005356	45	126	124	50	55	58	2.463940939	6.30201976	5.693832696	2.269074327	2.602147819	2.414419894	5.997926228	2.428547347	132.4271204	52.23977614	1.342	2.64E-06	4.16E-05	UP	--	--	GO:0080008//GO:0005622//GO:1990234//GO:0031461//GO:0000151//GO:0005575//GO:0044464//GO:0043234//GO:0044424//GO:1902494//GO:0005623//GO:0032991	Cul4-RING E3 ubiquitin ligase complex//intracellular//transferase complex//cullin-RING ubiquitin ligase complex//ubiquitin ligase complex//cellular_component//cell part//protein complex//intracellular part//catalytic complex//cell//macromolecular complex	--	--	DCAF10; DDB1 and CUL4 associated factor 10; K11802 WD repeat-containing protein 32	http://www.genome.jp/dbget-bin/www_bget?ssc:100157661	DCAF10	WD40 repeat||WD40-repeat-containing domain
ENSSSCG00000005516	26	469	498	111	69	95	1.707564939	28.13637603	27.42827284	6.042098458	3.915655417	4.743452041	27.78232444	4.900401972	511.6392144	88.22416836	2.5359	3.49E-32	2.24E-29	UP	GO:0055085//GO:0002028//GO:0035725//GO:2000649//GO:0043933//GO:0050792//GO:0008104//GO:0044794//GO:0034765//GO:0032386//GO:0044764//GO:0051641//GO:0051817//GO:0044699//GO:0098660//GO:0051260//GO:0045184//GO:0034220//GO:0006812//GO:0044829//GO:0044802//GO:0033157//GO:0065007//GO:1902305//GO:0044765//GO:0065003//GO:0090316//GO:0043900//GO:0044827//GO:0051234//GO:0098655//GO:0070201//GO:0051649//GO:…	transmembrane transport//regulation of sodium ion transport//sodium ion transmembrane transport//regulation of sodium ion transmembrane transporter activity//macromolecular complex subunit organization//regulation of viral process//protein localization//positive regulation by host of viral process//regulation of ion transmembrane transport//regulation of intracellular transport//multi-organism ce…	GO:0005576//GO:0043229//GO:0012505//GO:0044459//GO:1903561//GO:0005783//GO:0005886//GO:0005622//GO:0005887//GO:0005856//GO:0072562//GO:0048471//GO:0043230//GO:0043231//GO:0016020//GO:0044425//GO:0065010//GO:0044424//GO:0005739//GO:0043226//GO:0044464//GO:0043227//GO:0005575//GO:0070062//GO:0005737//GO:0044444//GO:0031988//GO:0043232//GO:0031226//GO:0005623//GO:0005615//GO:0071944//GO:0045121//GO:…	extracellular region//intracellular organelle//endomembrane system//plasma membrane part//extracellular vesicle//endoplasmic reticulum//plasma membrane//intracellular//integral component of plasma membrane//cytoskeleton//blood microparticle//perinuclear region of cytoplasm//extracellular organelle//intracellular membrane-bounded organelle//membrane//membrane part//extracellular membrane-bounded o…	GO:0003674//GO:0046983//GO:0019899//GO:0005515//GO:0070063//GO:0042802//GO:0042803//GO:0005488	molecular_function//protein dimerization activity//enzyme binding//protein binding//RNA polymerase binding//identical protein binding//protein homodimerization activity//binding	STOM; stomatin; K17286 erythrocyte band 7 integral membrane protein	http://www.genome.jp/dbget-bin/www_bget?ssc:100627513	STOM	Band 7 protein||Stomatin family
ENSSSCG00000005577	16	54	58	33	11	5	1.178685445	3.633817678	3.583200982	2.01489684	0.700200018	0.280036712	3.60850933	0.998377857	59.24886583	15.955307	1.8928	6.80E-05	0.00070199	UP	--	--	--	--	GO:0043167//GO:0046872//GO:0097159//GO:0003674//GO:1901363//GO:0003676//GO:0005488//GO:0043169	ion binding//metal ion binding//organic cyclic compound binding//molecular_function//heterocyclic compound binding//nucleic acid binding//binding//cation binding	ZBTB26; zinc finger and BTB domain containing 26; K10505 zinc finger and BTB domain-containing protein 26	http://www.genome.jp/dbget-bin/www_bget?ssc:100156463	-	BTB/POZ domain||POZ domain||Zinc finger, C2H2-like||Zinc finger, C2H2
ENSSSCG00000005595	11399	4530	6065	11857	10293	18622	1024.885275	372.0472832	457.3035177	883.5767057	799.6537294	1272.922168	414.6754004	985.384201	5586.296205	12991.35196	-1.2176	0.0045778	0.022579	DOWN	GO:0006412//GO:0006364//GO:0008150//GO:0044237//GO:1901576//GO:0071840//GO:0010467//GO:0008152//GO:0043604//GO:0009987//GO:0019538//GO:0016072//GO:0006807//GO:0009058//GO:0043603//GO:0042273//GO:0034660//GO:0000470//GO:0042254//GO:0006396//GO:0006725//GO:0022613//GO:0044267//GO:0034645//GO:0090304//GO:1901360//GO:0044238//GO:0043170//GO:0034641//GO:0016070//GO:0000463//GO:0009059//GO:0046483//GO:…	translation//rRNA processing//biological_process//cellular metabolic process//organic substance biosynthetic process//cellular component organization or biogenesis//gene expression//metabolic process//amide biosynthetic process//cellular process//protein metabolic process//rRNA metabolic process//nitrogen compound metabolic process//biosynthetic process//cellular amide metabolic process//ribosoma…	GO:0005575//GO:0022625//GO:0044464//GO:0005737//GO:0044444//GO:0030529//GO:0043226//GO:0044424//GO:0044446//GO:0044422//GO:0043228//GO:0044391//GO:0043232//GO:0005623//GO:0005840//GO:0032991//GO:0044445//GO:0005622//GO:0043229//GO:0005829//GO:0016020//GO:0022626//GO:0015934	cellular_component//cytosolic large ribosomal subunit//cell part//cytoplasm//cytoplasmic part//ribonucleoprotein complex//organelle//intracellular part//intracellular organelle part//organelle part//non-membrane-bounded organelle//ribosomal subunit//intracellular non-membrane-bounded organelle//cell//ribosome//macromolecular complex//cytosolic part//intracellular//intracellular organelle//cytosol…	GO:0005198//GO:0044822//GO:0003676//GO:0005488//GO:0003729//GO:0003735//GO:0003674//GO:1901363//GO:0097159//GO:0003723	structural molecule activity//poly(A) RNA binding//nucleic acid binding//binding//mRNA binding//structural constituent of ribosome//molecular_function//heterocyclic compound binding//organic cyclic compound binding//RNA binding	RPL35; ribosomal protein L35; K02918 large subunit ribosomal protein L35e	http://www.genome.jp/dbget-bin/www_bget?ssc:397598	RPL35	Ribosomal protein L29
ENSSSCG00000005657	104	50	22	74	86	82	1.959046285	0.860345314	0.347535582	1.155324586	1.399784897	1.17433563	0.603940448	1.243148371	38.57862423	77.63276417	-1.0089	0.0027534	0.015087	DOWN	GO:0051179//GO:0050794//GO:0050896//GO:0036211//GO:0018193//GO:0006928//GO:0035556//GO:0006793//GO:0007165//GO:0032501//GO:0008150//GO:0050789//GO:0044763//GO:0044237//GO:0009987//GO:0010631//GO:0051674//GO:0007154//GO:0008152//GO:0019538//GO:0018209//GO:0044260//GO:0090130//GO:0051716//GO:0016310//GO:0006464//GO:0044700//GO:0023052//GO:0016477//GO:0071704//GO:0006468//GO:0090132//GO:0018105//GO:…	localization//regulation of cellular process//response to stimulus//protein modification process//peptidyl-amino acid modification//movement of cell or subcellular component//intracellular signal transduction//phosphorus metabolic process//signal transduction//multicellular organismal process//biological_process//regulation of biological process//single-organism cellular process//cellular metabol…	GO:0005623//GO:0044464//GO:0005575//GO:0005622	cell//cell part//cellular_component//intracellular	GO:0001882//GO:0016772//GO:0032550//GO:1901265//GO:0032555//GO:0005488//GO:0036094//GO:0017076//GO:0035639//GO:0000166//GO:0097367//GO:0003824//GO:0043168//GO:0032553//GO:0043167//GO:0016301//GO:0032549//GO:0004674//GO:0030554//GO:0003674//GO:0032559//GO:0001883//GO:1901363//GO:0016773//GO:0004672//GO:0005524//GO:0097159//GO:0016740	nucleoside binding//transferase activity, transferring phosphorus-containing groups//purine ribonucleoside binding//nucleoside phosphate binding//purine ribonucleotide binding//binding//small molecule binding//purine nucleotide binding//purine ribonucleoside triphosphate binding//nucleotide binding//carbohydrate derivative binding//catalytic activity//anion binding//ribonucleotide binding//ion bi…	PKN3; protein kinase N3; K06071 protein kinase N [EC:2.7.11.13]	http://www.genome.jp/dbget-bin/www_bget?ssc:100519640	PKN3	Protein kinase, C-terminal||AGC-kinase, C-terminal||Tyrosine-protein kinase, catalytic domain||Serine/threonine/dual specificity protein kinase, catalytic domain||HR1 rho-binding repeat||Protein kinase domain||Protein kinase-like domain||Serine-threonine/tyrosine-protein kinase catalytic domain||C2 domain
ENSSSCG00000005843	82	19	33	45	61	83	14.39987265	3.047823656	4.859862432	6.549652382	9.256059301	11.08127975	3.953843044	8.962330478	27.31374896	60.26808527	-1.1418	0.0087215	0.037734	DOWN	GO:0008152//GO:0008150//GO:0006810//GO:0051179//GO:0044710//GO:0044699//GO:0051234//GO:0044238//GO:0071704//GO:0006629	metabolic process//biological_process//transport//localization//single-organism metabolic process//single-organism process//establishment of localization//primary metabolic process//organic substance metabolic process//lipid metabolic process	GO:0005575//GO:0005576	cellular_component//extracellular region	GO:0036094//GO:0005488//GO:0005215//GO:0003674	small molecule binding//binding//transporter activity//molecular_function	LCN15; lipocalin 15	http://www.genome.jp/dbget-bin/www_bget?ssc:100514209	LCN15	Lipocalin||Lipocalin/cytosolic fatty-acid binding domain||Alpha-1-microglobulin||Calycin-like||Prostaglandin D synthase||Neutrophil gelatinase-associated lipocalin||Beta-lactoglobulin
ENSSSCG00000005927	69	300	198	87	70	41	4.98141936	19.78411847	11.98766066	5.205760745	4.366701929	2.250375017	15.88588957	3.940945897	265.3660447	64.02907715	2.0512	3.54E-05	0.00039882	UP	GO:0045017//GO:0009987//GO:0044711//GO:0008152//GO:0006644//GO:1903509//GO:0006664//GO:0019538//GO:0006497//GO:0044237//GO:0006650//GO:0044763//GO:0008150//GO:0016255//GO:1901576//GO:0009247//GO:0006793//GO:0042158//GO:1901135//GO:0009058//GO:0036211//GO:0046474//GO:0090407//GO:0006506//GO:0006661//GO:0044710//GO:0043170//GO:0044699//GO:0009059//GO:0044267//GO:0043412//GO:0044238//GO:0006643//GO:…	glycerolipid biosynthetic process//cellular process//single-organism biosynthetic process//metabolic process//phospholipid metabolic process//liposaccharide metabolic process//glycolipid metabolic process//protein metabolic process//protein lipidation//cellular metabolic process//glycerophospholipid metabolic process//single-organism cellular process//biological_process//attachment of GPI anchor …	GO:0098796//GO:0042175//GO:0042765//GO:0005789//GO:1902494//GO:0044424//GO:0043226//GO:0031301//GO:0044464//GO:0043234//GO:0043227//GO:0005575//GO:0098588//GO:0044444//GO:0005737//GO:0032991//GO:0005623//GO:0044422//GO:0044446//GO:0031300//GO:0016021//GO:0031224//GO:0044432//GO:0043229//GO:0012505//GO:0005783//GO:0005622//GO:0030176//GO:0016020//GO:0043231//GO:0031227//GO:0044425//GO:0031090	membrane protein complex//nuclear outer membrane-endoplasmic reticulum membrane network//GPI-anchor transamidase complex//endoplasmic reticulum membrane//catalytic complex//intracellular part//organelle//integral component of organelle membrane//cell part//protein complex//membrane-bounded organelle//cellular_component//bounding membrane of organelle//cytoplasmic part//cytoplasm//macromolecular c…	--	--	GPAA1; glycosylphosphatidylinositol anchor attachment 1; K05289 glycosylphosphatidylinositol transamidase	http://www.genome.jp/dbget-bin/www_bget?ssc:100525695	-	GPI transamidase component Gaa1
ENSSSCG00000006193	629	4812	5304	1694	1283	1550	43.14141143	301.4815632	305.0791	96.29817312	76.03645397	80.82438894	303.2803316	84.38633867	5349.34682	1452.393295	1.8809	1.39E-30	6.84E-28	UP	GO:0008104//GO:0045184//GO:0044699//GO:0051641//GO:0044802//GO:0051234//GO:0044765//GO:0015031//GO:0051649//GO:0090150//GO:0070727//GO:0072657//GO:0061024//GO:0006605//GO:0009987//GO:0033036//GO:0071702//GO:0006613//GO:0006886//GO:0008150//GO:1902582//GO:0044763//GO:0006810//GO:0071840//GO:1902578//GO:0046907//GO:0006612//GO:0034613//GO:1902580//GO:0051179//GO:0016043	protein localization//establishment of protein localization//single-organism process//cellular localization//single-organism membrane organization//establishment of localization//single-organism transport//protein transport//establishment of localization in cell//establishment of protein localization to membrane//cellular macromolecule localization//protein localization to membrane//membrane orga…	GO:0012505//GO:0043229//GO:0005622//GO:0005783//GO:0044425//GO:0016020//GO:0043231//GO:0043226//GO:0044424//GO:0005575//GO:0043227//GO:0044464//GO:0044444//GO:0005737//GO:0005623//GO:0031224//GO:0016021//GO:0005791	endomembrane system//intracellular organelle//intracellular//endoplasmic reticulum//membrane part//membrane//intracellular membrane-bounded organelle//organelle//intracellular part//cellular_component//membrane-bounded organelle//cell part//cytoplasmic part//cytoplasm//cell//intrinsic component of membrane//integral component of membrane//rough endoplasmic reticulum	--	--	TRAM1; translocation associated membrane protein 1; K14010 translocating chain-associated membrane protein 1	http://www.genome.jp/dbget-bin/www_bget?ssc:100151996	TRAM1	TRAM/LAG1/CLN8 homology domain||Translocation associated membrane protein||TRAM1-like protein
ENSSSCG00000006196	11	17	23	3	7	7	0.417479782	0.589363342	0.732041725	0.094368044	0.229557929	0.20197975	0.660702534	0.175301908	21.08702808	5.42791044	1.9579	0.0041473	0.02084	UP	GO:0043252//GO:0015711//GO:1902578//GO:0051179//GO:0071702//GO:0008150//GO:0006811//GO:0006810//GO:0006820//GO:0044699//GO:0051234//GO:0044765	sodium-independent organic anion transport//organic anion transport//single-organism localization//localization//organic substance transport//biological_process//ion transport//transport//anion transport//single-organism process//establishment of localization//single-organism transport	GO:0031226//GO:0005623//GO:0071944//GO:0031224//GO:0016021//GO:0044464//GO:0005575//GO:0016020//GO:0044425//GO:0044459//GO:0005886//GO:0005887	intrinsic component of plasma membrane//cell//cell periphery//intrinsic component of membrane//integral component of membrane//cell part//cellular_component//membrane//membrane part//plasma membrane part//plasma membrane//integral component of plasma membrane	GO:0015291//GO:0008509//GO:0022892//GO:0022857//GO:0015347//GO:0008514//GO:0022891//GO:0015075//GO:0022804//GO:0005215//GO:0003674	secondary active transmembrane transporter activity//anion transmembrane transporter activity//substrate-specific transporter activity//transmembrane transporter activity//sodium-independent organic anion transmembrane transporter activity//organic anion transmembrane transporter activity//substrate-specific transmembrane transporter activity//ion transmembrane transporter activity//active transm…	SLCO5A1; solute carrier organic anion transporter family, member 5A1; K14356 solute carrier organic anion transporter family, member 5A	http://www.genome.jp/dbget-bin/www_bget?ssc:100157250	SLCO5A1	Major facilitator superfamily||Major facilitator superfamily domain||Kazal domain||Organic anion transporter polypeptide OATP
ENSSSCG00000006197	17	144	159	29	29	31	0.548811989	4.246475246	4.304641917	0.775949763	0.808954623	0.760857613	4.275558582	0.781920666	160.2223588	28.53811261	2.4891	9.75E-17	1.04E-14	UP	GO:0001935//GO:0050678//GO:0060384//GO:2000145//GO:0022610//GO:0006790//GO:0006357//GO:0007155//GO:0006807//GO:0023057//GO:0009719//GO:0019538//GO:0048583//GO:0023056//GO:0007166//GO:0045765//GO:0051093//GO:0007275//GO:0072359//GO:0003008//GO:0023051//GO:1901342//GO:0051271//GO:0009987//GO:0030513//GO:0007154//GO:0008152//GO:0050673//GO:0007169//GO:0051674//GO:0090100//GO:0071840//GO:2000181//GO:…	endothelial cell proliferation//regulation of epithelial cell proliferation//innervation//regulation of cell motility//biological adhesion//sulfur compound metabolic process//regulation of transcription from RNA polymerase II promoter//cell adhesion//nitrogen compound metabolic process//negative regulation of signaling//response to endogenous stimulus//protein metabolic process//regulation of res…	GO:0044424//GO:0005794//GO:0043226//GO:0005737//GO:0044444//GO:0044464//GO:0043227//GO:0005575//GO:0005623//GO:0005615//GO:0071944//GO:0045121//GO:0098805//GO:0098589//GO:0044421//GO:0005576//GO:0043229//GO:0012505//GO:0005783//GO:0005886//GO:0005622//GO:0043231//GO:0016020//GO:0044425//GO:0009986	intracellular part//Golgi apparatus//organelle//cytoplasm//cytoplasmic part//cell part//membrane-bounded organelle//cellular_component//cell//extracellular space//cell periphery//membrane raft//whole membrane//membrane region//extracellular region part//extracellular region//intracellular organelle//endomembrane system//endoplasmic reticulum//plasma membrane//intracellular//intracellular membrane…	GO:0003824//GO:0043169//GO:0005509//GO:0008449//GO:0016788//GO:0016787//GO:0008484//GO:0005488//GO:0046872//GO:0003674//GO:0004065//GO:0043167	catalytic activity//cation binding//calcium ion binding//N-acetylglucosamine-6-sulfatase activity//hydrolase activity, acting on ester bonds//hydrolase activity//sulfuric ester hydrolase activity//binding//metal ion binding//molecular_function//arylsulfatase activity//ion binding	SULF1; sulfatase 1; K14607 extracellular sulfatase Sulf [EC:3.1.6.-]	http://www.genome.jp/dbget-bin/www_bget?ssc:100152427	SULF1	Type I phosphodiesterase/nucleotide pyrophosphatase/phosphate transferase||Alkaline-phosphatase-like, core domain||Extracellular sulfatase||Sulfatase||Extracellular sulfatase, C-terminal
ENSSSCG00000006229	152	473	513	186	147	195	8.897482288	25.29158929	25.18292351	9.023965504	7.435195176	8.678110647	25.2372564	8.379090443	521.5249062	169.123122	1.6247	7.13E-16	6.82E-14	UP	--	--	GO:0016020//GO:0044425//GO:0016021//GO:0031224//GO:0005575	membrane//membrane part//integral component of membrane//intrinsic component of membrane//cellular_component	--	--	aspartyl/asparaginyl beta-hydroxylase-like; K00476 aspartate beta-hydroxylase [EC:1.14.11.16]	http://www.genome.jp/dbget-bin/www_bget?ssc:100526167	-	Tetratricopeptide repeat||Aspartyl beta-hydroxylase/Triadin domain||Tetratricopeptide repeat-containing domain
ENSSSCG00000006302	18	53	46	19	18	14	1.069059079	2.875388333	2.291143388	0.935284506	0.923747339	0.632156	2.583265861	0.830395949	52.54065546	16.42503957	1.6775	9.00E-05	0.00088906	UP	GO:0044699//GO:0065007//GO:0044700//GO:0023052//GO:0007186//GO:0051716//GO:0009987//GO:0007154//GO:0044763//GO:0050789//GO:0008150//GO:0007165//GO:0050896//GO:0050794	single-organism process//biological regulation//single organism signaling//signaling//G-protein coupled receptor signaling pathway//cellular response to stimulus//cellular process//cell communication//single-organism cellular process//regulation of biological process//biological_process//signal transduction//response to stimulus//regulation of cellular process	GO:0016020//GO:0044425//GO:0005575//GO:0016021//GO:0031224	membrane//membrane part//cellular_component//integral component of membrane//intrinsic component of membrane	GO:0003674//GO:0004872//GO:0004888//GO:0038023//GO:0004871//GO:0060089//GO:0004930	molecular_function//receptor activity//transmembrane signaling receptor activity//signaling receptor activity//signal transducer activity//molecular transducer activity//G-protein coupled receptor activity	GPR161; G protein-coupled receptor 161; K08439 G protein-coupled receptor 161	http://www.genome.jp/dbget-bin/www_bget?ssc:100155594	GPR161	GPCR, rhodopsin-like, 7TM||G protein-coupled receptor, rhodopsin-like
ENSSSCG00000006338	261	859	914	268	265	272	9.030076767	27.14785585	26.51931902	7.685049464	7.922245627	7.154624851	26.83358744	7.587306647	938.064101	258.2861385	1.8607	1.01E-23	2.43E-21	UP	GO:0051179//GO:0016043//GO:0008283//GO:0018193//GO:2000112//GO:0048731//GO:0009653//GO:0050794//GO:0051171//GO:0009058//GO:0050896//GO:0036211//GO:0051252//GO:0006355//GO:0010761//GO:0048144//GO:0034654//GO:0006928//GO:0031323//GO:0007167//GO:0060255//GO:0010562//GO:0031401//GO:0006725//GO:0045778//GO:0018212//GO:0006351//GO:0019219//GO:0010763//GO:0050793//GO:0045893//GO:0009893//GO:0043085//GO:…	localization//cellular component organization//cell proliferation//peptidyl-amino acid modification//regulation of cellular macromolecule biosynthetic process//system development//anatomical structure morphogenesis//regulation of cellular process//regulation of nitrogen compound metabolic process//biosynthetic process//response to stimulus//protein modification process//regulation of RNA metaboli…	GO:0044421//GO:0031224//GO:0016021//GO:0031982//GO:0031226//GO:0005623//GO:0071944//GO:0005925//GO:0044464//GO:0005575//GO:0043227//GO:0070062//GO:0031988//GO:0065010//GO:0070161//GO:0043226//GO:0005912//GO:0005924//GO:0043230//GO:0016020//GO:0044425//GO:0030055//GO:0044459//GO:1903561//GO:0005886//GO:0005887//GO:0005576//GO:0030054	extracellular region part//intrinsic component of membrane//integral component of membrane//vesicle//intrinsic component of plasma membrane//cell//cell periphery//focal adhesion//cell part//cellular_component//membrane-bounded organelle//extracellular exosome//membrane-bounded vesicle//extracellular membrane-bounded organelle//anchoring junction//organelle//adherens junction//cell-substrate adher…	GO:0016772//GO:0001882//GO:1901265//GO:0032550//GO:0005518//GO:0032555//GO:0005488//GO:0019199//GO:0036094//GO:0035639//GO:0017076//GO:0060089//GO:0004714//GO:0000166//GO:0097367//GO:0038062//GO:0004713//GO:0003824//GO:0004871//GO:0005515//GO:0043168//GO:0043167//GO:0032553//GO:0038023//GO:0004888//GO:0016301//GO:0032549//GO:0030554//GO:0038064//GO:0044877//GO:0032403//GO:0004872//GO:0003674//GO:…	transferase activity, transferring phosphorus-containing groups//nucleoside binding//nucleoside phosphate binding//purine ribonucleoside binding//collagen binding//purine ribonucleotide binding//binding//transmembrane receptor protein kinase activity//small molecule binding//purine ribonucleoside triphosphate binding//purine nucleotide binding//molecular transducer activity//transmembrane recepto…	DDR2; discoidin domain receptor tyrosine kinase 2; K05125 discoidin domain receptor family member 2 [EC:2.7.10.1]	http://www.genome.jp/dbget-bin/www_bget?ssc:100154199	DDR2	Serine/threonine/dual specificity protein kinase, catalytic domain||Tyrosine-protein kinase, catalytic domain||Coagulation factor 5/8 C-terminal domain||Serine-threonine/tyrosine-protein kinase catalytic domain||Protein kinase-like domain||Protein kinase domain||Galactose-binding domain-like
ENSSSCG00000006342	20	47	69	15	23	23	1.984980707	4.261039772	5.743023879	1.233895815	1.972448282	1.735486173	5.002031826	1.647276757	61.0786423	19.52108367	1.6456	3.62E-05	0.00040683	UP	GO:0071840//GO:0051247//GO:0010467//GO:0060341//GO:0006810//GO:0048522//GO:0048519//GO:1901576//GO:1903827//GO:1902582//GO:0008150//GO:0050789//GO:0044763//GO:0006611//GO:0006886//GO:0071702//GO:0048856//GO:0080090//GO:0046825//GO:0044237//GO:0006412//GO:0010468//GO:0031326//GO:0033036//GO:0045786//GO:0010557//GO:0006913//GO:0006807//GO:0019538//GO:0022008//GO:0048024//GO:0007275//GO:0044265//GO:…	cellular component organization or biogenesis//positive regulation of protein metabolic process//gene expression//regulation of cellular localization//transport//positive regulation of cellular process//negative regulation of biological process//organic substance biosynthetic process//regulation of cellular protein localization//single-organism intracellular transport//biological_process//regulat…	GO:0005737//GO:0044444//GO:0032838//GO:0044428//GO:0044464//GO:0043234//GO:0030425//GO:0043005//GO:0036477//GO:0043227//GO:0005575//GO:0044424//GO:0043226//GO:0030529//GO:0043228//GO:0035770//GO:0036464//GO:0044446//GO:0044422//GO:0005623//GO:0032991//GO:0043232//GO:0005622//GO:0032839//GO:0042995//GO:0043229//GO:0043231//GO:0097458//GO:0005634//GO:0035145//GO:0044463//GO:0071598//GO:0030424	cytoplasm//cytoplasmic part//cell projection cytoplasm//nuclear part//cell part//protein complex//dendrite//neuron projection//somatodendritic compartment//membrane-bounded organelle//cellular_component//intracellular part//organelle//ribonucleoprotein complex//non-membrane-bounded organelle//ribonucleoprotein granule//cytoplasmic ribonucleoprotein granule//intracellular organelle part//organelle…	GO:0097367//GO:0000166//GO:0044822//GO:0003824//GO:0003729//GO:0005488//GO:0032555//GO:0001882//GO:0003676//GO:0016772//GO:0032550//GO:1901265//GO:0043021//GO:0036094//GO:0017076//GO:0035639//GO:0032559//GO:0001883//GO:1901363//GO:0016773//GO:0044877//GO:0003674//GO:0097159//GO:0003723//GO:0005524//GO:0016740//GO:0004672//GO:0043168//GO:0032553//GO:0043167//GO:0032549//GO:0004674//GO:0030554//GO:…	carbohydrate derivative binding//nucleotide binding//poly(A) RNA binding//catalytic activity//mRNA binding//binding//purine ribonucleotide binding//nucleoside binding//nucleic acid binding//transferase activity, transferring phosphorus-containing groups//purine ribonucleoside binding//nucleoside phosphate binding//ribonucleoprotein complex binding//small molecule binding//purine nucleotide bindin…	serine/threonine-protein kinase Kist-like; K08877 U2AF homology motif (UHM) kinase 1 [EC:2.7.11.1]	http://www.genome.jp/dbget-bin/www_bget?ssc:100152072	-	Serine/threonine/dual specificity protein kinase, catalytic domain||Protein kinase domain||Protein kinase-like domain||Serine-threonine/tyrosine-protein kinase catalytic domain||Tyrosine-protein kinase, catalytic domain
ENSSSCG00000006346	37	655	856	132	89	116	1.783439392	28.8396089	34.60155628	5.273409534	3.706791273	4.25090743	31.72058259	4.410369412	796.9736618	108.1165976	2.8819	4.83E-32	2.96E-29	UP	GO:0019438//GO:0034645//GO:0042221//GO:0009889//GO:0090304//GO:1901360//GO:0044238//GO:1903508//GO:0065007//GO:0035966//GO:0010033//GO:0010628//GO:0035967//GO:0046483//GO:0009059//GO:0010556//GO:0044699//GO:0043170//GO:0019222//GO:0034641//GO:0016070//GO:0048518//GO:0018130//GO:0044249//GO:1901362//GO:0051716//GO:0045944//GO:0044260//GO:0006139//GO:0045935//GO:1903506//GO:0031325//GO:0051254//GO:…	aromatic compound biosynthetic process//cellular macromolecule biosynthetic process//response to chemical//regulation of biosynthetic process//nucleic acid metabolic process//organic cyclic compound metabolic process//primary metabolic process//positive regulation of nucleic acid-templated transcription//biological regulation//response to topologically incorrect protein//response to organic subst…	GO:0005622//GO:0005783//GO:0012505//GO:0043229//GO:0044432//GO:0031090//GO:0044425//GO:0043231//GO:0016020//GO:0005634//GO:0005737//GO:0044444//GO:0098588//GO:0005575//GO:0043227//GO:0044464//GO:0043226//GO:0044424//GO:0005789//GO:0042175//GO:0044422//GO:0044446//GO:0005623	intracellular//endoplasmic reticulum//endomembrane system//intracellular organelle//endoplasmic reticulum part//organelle membrane//membrane part//intracellular membrane-bounded organelle//membrane//nucleus//cytoplasm//cytoplasmic part//bounding membrane of organelle//cellular_component//membrane-bounded organelle//cell part//organelle//intracellular part//endoplasmic reticulum membrane//nuclear …	GO:1901363//GO:0003674//GO:0097159//GO:0044212//GO:0001071//GO:0035497//GO:0043565//GO:0003700//GO:0000975//GO:0005488//GO:0003677//GO:0003676//GO:0001067	heterocyclic compound binding//molecular_function//organic cyclic compound binding//transcription regulatory region DNA binding//nucleic acid binding transcription factor activity//cAMP response element binding//sequence-specific DNA binding//transcription factor activity, sequence-specific DNA binding//regulatory region DNA binding//binding//DNA binding//nucleic acid binding//regulatory region n…	ATF6; activating transcription factor 6; K09054 cyclic AMP-dependent transcription factor ATF-6 alpha	http://www.genome.jp/dbget-bin/www_bget?ssc:100158076	-	Basic-leucine zipper domain
ENSSSCG00000006549	22	58	67	14	31	29	3.609724174	8.693021752	9.219160521	1.90388324	4.395057136	3.617565161	8.956091136	3.305501846	66.0532577	23.65541779	1.4815	9.50E-05	0.00093037	UP	--	--	--	--	--	--	interleukin-6 receptor subunit alpha-like	http://www.genome.jp/dbget-bin/www_bget?ssc:102162067	IL6R	Fibronectin type III||Type I cytokine receptor, cytokine-binding domain||Immunoglobulin-like domain||Immunoglobulin||Immunoglobulin subtype 2||Immunoglobulin subtype
ENSSSCG00000006612	5938	3691	4275	8118	7186	11787	843.6335829	479.0150375	509.3484894	955.9246294	882.1701808	1273.162908	494.1817634	1037.085906	4209.274522	8643.10802	-1.038	0.0015932	0.0096463	DOWN	GO:0007010//GO:0007160//GO:0010811//GO:0065009//GO:0071822//GO:0006900//GO:0070727//GO:0034446//GO:0030036//GO:0090150//GO:0044089//GO:0010720//GO:0045597//GO:0051017//GO:0044085//GO:0048518//GO:0072657//GO:0061024//GO:0060284//GO:0050790//GO:0010638//GO:0006461//GO:0070271//GO:0007045//GO:0051336//GO:0007044//GO:0048869//GO:0071709//GO:1903393//GO:0022603//GO:0051894//GO:0051495//GO:0032502//GO:…	cytoskeleton organization//cell-matrix adhesion//positive regulation of cell-substrate adhesion//regulation of molecular function//protein complex subunit organization//membrane budding//cellular macromolecule localization//substrate adhesion-dependent cell spreading//actin cytoskeleton organization//establishment of protein localization to membrane//positive regulation of cellular component biog…	GO:0043230//GO:0044425//GO:0016020//GO:0005886//GO:1903561//GO:0044459//GO:0005576//GO:0016021//GO:0031224//GO:0044421//GO:0031982//GO:0098805//GO:0019897//GO:0098589//GO:0071944//GO:0045121//GO:0005623//GO:0043227//GO:0005575//GO:0044464//GO:0031988//GO:0070062//GO:0065010//GO:0019898//GO:0043226	extracellular organelle//membrane part//membrane//plasma membrane//extracellular vesicle//plasma membrane part//extracellular region//integral component of membrane//intrinsic component of membrane//extracellular region part//vesicle//whole membrane//extrinsic component of plasma membrane//membrane region//cell periphery//membrane raft//cell//membrane-bounded organelle//cellular_component//cell p…	GO:0043167//GO:0003674//GO:0046983//GO:0044325//GO:0046872//GO:0005488//GO:0042803//GO:0042802//GO:0005509//GO:0043169//GO:0005515	ion binding//molecular_function//protein dimerization activity//ion channel binding//metal ion binding//binding//protein homodimerization activity//identical protein binding//calcium ion binding//cation binding//protein binding	S100A10; S100 calcium binding protein A10; K17274 calpactin-1 light chain	http://www.genome.jp/dbget-bin/www_bget?ssc:100515138	S100A10	EF-hand domain||S100/CaBP-9k-type, calcium binding, subdomain
ENSSSCG00000006709	149	2271	2362	419	277	389	1.721422517	23.96678505	22.8847589	4.01214086	2.765237733	3.41678648	23.42577198	3.398055024	2452.086497	347.8000221	2.8177	5.37E-58	4.18E-54	UP	GO:0044699//GO:0010556//GO:0044707//GO:0009059//GO:0046483//GO:0043170//GO:0016070//GO:0034641//GO:0019222//GO:0019438//GO:0009889//GO:0044238//GO:0090304//GO:1901360//GO:0034645//GO:0065007//GO:0071704//GO:0032774//GO:0032502//GO:0044271//GO:2001141//GO:0023052//GO:0048869//GO:0044700//GO:0044249//GO:1901362//GO:0051716//GO:0018130//GO:0044260//GO:1903506//GO:0006139//GO:0007275//GO:0007166//GO:…	single-organism process//regulation of macromolecule biosynthetic process//single-multicellular organism process//macromolecule biosynthetic process//heterocycle metabolic process//macromolecule metabolic process//RNA metabolic process//cellular nitrogen compound metabolic process//regulation of metabolic process//aromatic compound biosynthetic process//regulation of biosynthetic process//primary…	GO:0044425//GO:0016020//GO:0005575//GO:0016021//GO:0031224	membrane part//membrane//cellular_component//integral component of membrane//intrinsic component of membrane	GO:0046872//GO:0004872//GO:0003674//GO:0043167//GO:0043169//GO:0060089//GO:0005509//GO:0005488	metal ion binding//receptor activity//molecular_function//ion binding//cation binding//molecular transducer activity//calcium ion binding//binding	NOTCH2; notch 2; K02599 Notch	http://www.genome.jp/dbget-bin/www_bget?ssc:100153369	-	EGF-like calcium-binding domain||Ankyrin repeat-containing domain||Notch, NODP domain||Neurogenic locus Notch 2||Notch domain||Domain of unknown function DUF3454, notch||Notch, NOD domain||Ankyrin repeat||Notch||EGF-like domain, extracellular||EGF-like domain
ENSSSCG00000006709	149	2271	2362	419	277	389	1.721422517	23.96678505	22.8847589	4.01214086	2.765237733	3.41678648	23.42577198	3.398055024	2452.086497	347.8000221	2.8177	5.37E-58	4.18E-54	UP	GO:0044699//GO:0010556//GO:0044707//GO:0009059//GO:0046483//GO:0043170//GO:0016070//GO:0034641//GO:0019222//GO:0019438//GO:0009889//GO:0044238//GO:0090304//GO:1901360//GO:0034645//GO:0065007//GO:0071704//GO:0032774//GO:0032502//GO:0044271//GO:2001141//GO:0023052//GO:0048869//GO:0044700//GO:0044249//GO:1901362//GO:0051716//GO:0018130//GO:0044260//GO:1903506//GO:0006139//GO:0007275//GO:0007166//GO:…	single-organism process//regulation of macromolecule biosynthetic process//single-multicellular organism process//macromolecule biosynthetic process//heterocycle metabolic process//macromolecule metabolic process//RNA metabolic process//cellular nitrogen compound metabolic process//regulation of metabolic process//aromatic compound biosynthetic process//regulation of biosynthetic process//primary…	GO:0044425//GO:0016020//GO:0005575//GO:0016021//GO:0031224	membrane part//membrane//cellular_component//integral component of membrane//intrinsic component of membrane	GO:0046872//GO:0004872//GO:0003674//GO:0043167//GO:0043169//GO:0060089//GO:0005509//GO:0005488	metal ion binding//receptor activity//molecular_function//ion binding//cation binding//molecular transducer activity//calcium ion binding//binding	NOTCH2; notch 2; K02599 Notch	http://www.genome.jp/dbget-bin/www_bget?ssc:100153369	-	EGF-like calcium-binding domain||Ankyrin repeat-containing domain||Notch, NODP domain||Neurogenic locus Notch 2||Notch domain||Domain of unknown function DUF3454, notch||Notch, NOD domain||Ankyrin repeat||Notch||EGF-like domain, extracellular||EGF-like domain
ENSSSCG00000006730	246	332	353	154	178	168	12.64545779	15.58938449	15.21736268	6.561167242	7.906257335	6.565620227	15.40337359	7.011014935	362.4258288	160.4256599	1.1758	2.38E-08	6.19E-07	UP	GO:0032501//GO:0044767//GO:0009101//GO:0007585//GO:1901135//GO:0048731//GO:0009058//GO:0036211//GO:0007275//GO:0035295//GO:0005975//GO:0019538//GO:0030323//GO:0008152//GO:0009987//GO:1901576//GO:0006487//GO:0009100//GO:0048286//GO:0044237//GO:0048856//GO:0044763//GO:0008150//GO:0032502//GO:0071704//GO:0006491//GO:0043413//GO:0070085//GO:0006464//GO:0044249//GO:0009311//GO:0044260//GO:0030324//GO:…	multicellular organismal process//single-organism developmental process//glycoprotein biosynthetic process//respiratory gaseous exchange//carbohydrate derivative metabolic process//system development//biosynthetic process//protein modification process//multicellular organismal development//tube development//carbohydrate metabolic process//protein metabolic process//respiratory tube development//m…	GO:0005623//GO:0031982//GO:0031224//GO:0016021//GO:0044421//GO:0044422//GO:0044446//GO:0043226//GO:0044424//GO:0005794//GO:0065010//GO:0044431//GO:0031988//GO:0044444//GO:0005737//GO:0070062//GO:0005575//GO:0043227//GO:0098588//GO:0044464//GO:0000139//GO:0031090//GO:0044425//GO:0016020//GO:0043231//GO:0043230//GO:0012505//GO:0043229//GO:0005576//GO:0005622//GO:1903561//GO:0005783	cell//vesicle//intrinsic component of membrane//integral component of membrane//extracellular region part//organelle part//intracellular organelle part//organelle//intracellular part//Golgi apparatus//extracellular membrane-bounded organelle//Golgi apparatus part//membrane-bounded vesicle//cytoplasmic part//cytoplasm//extracellular exosome//cellular_component//membrane-bounded organelle//bounding…	GO:0015924//GO:0004571//GO:0005509//GO:0016787//GO:0005488//GO:0003824//GO:0043169//GO:0015923//GO:0004553//GO:0043167//GO:0016798//GO:0046872//GO:0004559//GO:0003674	mannosyl-oligosaccharide mannosidase activity//mannosyl-oligosaccharide 1,2-alpha-mannosidase activity//calcium ion binding//hydrolase activity//binding//catalytic activity//cation binding//mannosidase activity//hydrolase activity, hydrolyzing O-glycosyl compounds//ion binding//hydrolase activity, acting on glycosyl bonds//metal ion binding//alpha-mannosidase activity//molecular_function	MAN1A2; mannosidase, alpha, class 1A, member 2; K01230 mannosyl-oligosaccharide alpha-1,2-mannosidase [EC:3.2.1.113]	http://www.genome.jp/dbget-bin/www_bget?ssc:100154147	MAN1A2	Glycoside hydrolase, family 47
ENSSSCG00000006746	120	394	464	133	188	144	6.284527847	18.84859863	20.37861322	5.773032307	8.507476392	5.733514677	19.61360592	6.671341126	453.2577281	149.403682	1.6011	7.66E-15	6.14E-13	UP	GO:0007275//GO:0008150//GO:0032501//GO:0044767//GO:0044699//GO:0044707//GO:0032502	multicellular organismal development//biological_process//multicellular organismal process//single-organism developmental process//single-organism process//single-multicellular organism process//developmental process	GO:0044464//GO:0005575//GO:0005623//GO:0071944//GO:0016021//GO:0031224//GO:0016328//GO:0044459//GO:0005886//GO:0016020//GO:0044425	cell part//cellular_component//cell//cell periphery//integral component of membrane//intrinsic component of membrane//lateral plasma membrane//plasma membrane part//plasma membrane//membrane//membrane part	--	--	VANGL1; VANGL planar cell polarity protein 1; K04510 vang-like	http://www.genome.jp/dbget-bin/www_bget?ssc:100157791	VANGL1	Strabismus
ENSSSCG00000006768	14	68	77	16	24	16	1.164228445	5.16547803	5.369899189	1.102785612	1.724538548	1.011572887	5.267688609	1.279632349	76.64486249	18.01704944	2.0888	4.37E-08	1.07E-06	UP	GO:0044763//GO:0008150//GO:0044237//GO:0055114//GO:0009987//GO:0008152//GO:0022900//GO:0006091//GO:0044699//GO:0044710	single-organism cellular process//biological_process//cellular metabolic process//oxidation-reduction process//cellular process//metabolic process//electron transport chain//generation of precursor metabolites and energy//single-organism process//single-organism metabolic process	GO:0031224//GO:0016021//GO:0005575//GO:0016020//GO:0044425	intrinsic component of membrane//integral component of membrane//cellular_component//membrane//membrane part	--	--	LRIG2; leucine-rich repeats and immunoglobulin-like domains 2	http://www.genome.jp/dbget-bin/www_bget?ssc:100154795	-	Immunoglobulin I-set||Immunoglobulin subtype 2||Immunoglobulin subtype||Immunoglobulin||Immunoglobulin-like domain
ENSSSCG00000006769	143	1827	2063	576	412	500	8.922628064	104.1326056	107.9496448	29.78791967	22.21291031	23.71885851	106.0411252	25.23989616	2056.283993	477.5930014	2.1062	3.00E-34	2.51E-31	UP	GO:0051641//GO:0002791//GO:0015833//GO:0015850//GO:0044699//GO:0045184//GO:0009306//GO:0055085//GO:1903825//GO:0008104//GO:0031667//GO:0006996//GO:0032094//GO:0007017//GO:0044710//GO:0042221//GO:0044765//GO:0051234//GO:0044238//GO:0046903//GO:0010646//GO:0070201//GO:0023061//GO:0034220//GO:0071705//GO:1903530//GO:0065007//GO:0090276//GO:0042593//GO:0032879//GO:0051223//GO:0071704//GO:0044700//GO:…	cellular localization//regulation of peptide secretion//peptide transport//organic hydroxy compound transport//single-organism process//establishment of protein localization//protein secretion//transmembrane transport//organic acid transmembrane transport//protein localization//response to nutrient levels//organelle organization//response to food//microtubule-based process//single-organism metabo…	GO:0043229//GO:0005576//GO:0005887//GO:0005856//GO:0044459//GO:0005622//GO:1903561//GO:0005886//GO:0043231//GO:0016020//GO:0044425//GO:0043230//GO:0044424//GO:0005739//GO:0043226//GO:0065010//GO:0005737//GO:0070062//GO:0044430//GO:0044444//GO:0031988//GO:0044464//GO:0005575//GO:0043227//GO:0005623//GO:0031226//GO:0005815//GO:0071944//GO:0005813//GO:0043232//GO:0015630//GO:0043228//GO:0031982//GO:…	intracellular organelle//extracellular region//integral component of plasma membrane//cytoskeleton//plasma membrane part//intracellular//extracellular vesicle//plasma membrane//intracellular membrane-bounded organelle//membrane//membrane part//extracellular organelle//intracellular part//mitochondrion//organelle//extracellular membrane-bounded organelle//cytoplasm//extracellular exosome//cytoskel…	GO:0015075//GO:0005215//GO:0003674//GO:1901618//GO:0022891//GO:0008514//GO:0046943//GO:0005342//GO:0008028//GO:0015129//GO:0022857//GO:0008509//GO:0022892	ion transmembrane transporter activity//transporter activity//molecular_function//organic hydroxy compound transmembrane transporter activity//substrate-specific transmembrane transporter activity//organic anion transmembrane transporter activity//carboxylic acid transmembrane transporter activity//organic acid transmembrane transporter activity//monocarboxylic acid transmembrane transporter acti…	SLC16A1, SMCT1; solute carrier family 16, member 1 (monocarboxylic acid transporter 1); K08179 MFS transporter, MCP family, solute carrier family 16 (monocarboxylic acid transporters), member 1	http://www.genome.jp/dbget-bin/www_bget?ssc:100127159	SLC16A1	Major facilitator superfamily||Major facilitator superfamily domain||Monocarboxylate transporter
ENSSSCG00000006896	91	778	898	256	196	202	9.640317712	75.28717257	79.7795401	22.4776476	17.94144923	16.26928068	77.53335633	18.89612584	885.6528515	210.2363741	2.0747	3.38E-28	1.37E-25	UP	GO:0006996//GO:0051234//GO:0010256//GO:0051179//GO:0016043//GO:0009987//GO:0090161//GO:0008150//GO:0007030//GO:0071840//GO:0006810	organelle organization//establishment of localization//endomembrane system organization//localization//cellular component organization//cellular process//Golgi ribbon formation//biological_process//Golgi organization//cellular component organization or biogenesis//transport	GO:0005801//GO:0043231//GO:0016020//GO:0044425//GO:0043229//GO:0044432//GO:0012505//GO:0005622//GO:0005783//GO:0005793//GO:0005623//GO:0044422//GO:0044446//GO:0070971//GO:0031224//GO:0016021//GO:0044424//GO:0043226//GO:0044464//GO:0005575//GO:0043227//GO:0005737//GO:0044444	cis-Golgi network//intracellular membrane-bounded organelle//membrane//membrane part//intracellular organelle//endoplasmic reticulum part//endomembrane system//intracellular//endoplasmic reticulum//endoplasmic reticulum-Golgi intermediate compartment//cell//organelle part//intracellular organelle part//endoplasmic reticulum exit site//intrinsic component of membrane//integral component of membran…	--	--	TMED5; transmembrane emp24 protein transport domain containing 5; K14825 protein ERP2	http://www.genome.jp/dbget-bin/www_bget?ssc:100157999	TMED5	GOLD domain
ENSSSCG00000007007	110	249	257	136	126	110	6.729994222	13.91594774	13.1862215	6.896390623	6.661070739	5.116602975	13.55108462	6.224688112	267.8393592	119.6593426	1.1624	2.59E-07	5.26E-06	UP	GO:0046649//GO:0044710//GO:0019439//GO:0002664//GO:0002645//GO:2000026//GO:0034275//GO:0071593//GO:0032655//GO:0002520//GO:0034641//GO:0046651//GO:0002683//GO:0034109//GO:0010033//GO:0044707//GO:1903037//GO:0044699//GO:0002684//GO:0046483//GO:0098602//GO:0060548//GO:0046700//GO:0042130//GO:0065007//GO:0043436//GO:0042180//GO:0006568//GO:2000107//GO:0022407//GO:0002694//GO:0032101//GO:1901700//GO:…	lymphocyte activation//single-organism metabolic process//aromatic compound catabolic process//regulation of T cell tolerance induction//positive regulation of tolerance induction//regulation of multicellular organismal development//kynurenic acid metabolic process//lymphocyte aggregation//regulation of interleukin-12 production//immune system development//cellular nitrogen compound metabolic pro…	GO:0043229//GO:0044449//GO:0005622//GO:0032421//GO:0030485//GO:0043226//GO:0044424//GO:0005575//GO:0044464//GO:0044444//GO:0005737//GO:0043232//GO:0005623//GO:0043292//GO:0044422//GO:0043228	intracellular organelle//contractile fiber part//intracellular//stereocilium bundle//smooth muscle contractile fiber//organelle//intracellular part//cellular_component//cell part//cytoplasmic part//cytoplasm//intracellular non-membrane-bounded organelle//cell//contractile fiber//organelle part//non-membrane-bounded organelle	GO:0097159//GO:0003674//GO:0051213//GO:1901363//GO:0020037//GO:0016491//GO:0046906//GO:0016702//GO:0003824//GO:0016701//GO:0033754//GO:0004833//GO:0005488	organic cyclic compound binding//molecular_function//dioxygenase activity//heterocyclic compound binding//heme binding//oxidoreductase activity//tetrapyrrole binding//oxidoreductase activity, acting on single donors with incorporation of molecular oxygen, incorporation of two atoms of oxygen//catalytic activity//oxidoreductase activity, acting on single donors with incorporation of molecular oxyg…	IDO1, IDO; indoleamine 2,3-dioxygenase 1 (EC:1.13.11.52); K00463 indoleamine 2,3-dioxygenase [EC:1.13.11.52]	http://www.genome.jp/dbget-bin/www_bget?ssc:100519877	IDO1	Indoleamine 2,3-dioxygenase
ENSSSCG00000007034	7	39	43	9	10	11	0.464107394	2.361981491	2.390859966	0.494565588	0.572890924	0.55447269	2.376420728	0.540643067	43.36145864	9.608490313	2.174	1.21E-05	0.0001586	UP	--	--	--	--	--	--	--	--	-	-
ENSSSCG00000007155	53	187	181	62	78	68	1.420658771	4.57875019	4.06871921	1.377420477	1.806591675	1.385765828	4.3237347	1.523259327	194.9817096	66.76843907	1.5461	1.57E-09	5.26E-08	UP	--	--	--	--	--	--	C17H20orf194; chromosome 17 open reading frame, human C20orf194	http://www.genome.jp/dbget-bin/www_bget?ssc:100522907	C20orf194	-
ENSSSCG00000007436	20	50	56	25	19	17	0.775666953	1.771359592	1.821371587	0.80361168	0.636722781	0.501257914	1.79636559	0.647197458	56.03932389	19.64422984	1.5123	0.00019807	0.0017226	UP	GO:0007565//GO:0051049//GO:0012501//GO:0031323//GO:0038127//GO:0006928//GO:0060255//GO:0030162//GO:0031401//GO:0010562//GO:0048584//GO:0007167//GO:0016043//GO:0051179//GO:0032412//GO:0007492//GO:1901186//GO:0009892//GO:0010648//GO:0052547//GO:0097193//GO:0006508//GO:0036211//GO:0050896//GO:0044243//GO:0048731//GO:0050794//GO:0009653//GO:0044712//GO:0045861//GO:1904062//GO:0007566//GO:0051239//GO:…	female pregnancy//regulation of transport//programmed cell death//regulation of cellular metabolic process//ERBB signaling pathway//movement of cell or subcellular component//regulation of macromolecule metabolic process//regulation of proteolysis//positive regulation of protein modification process//positive regulation of phosphorus metabolic process//positive regulation of response to stimulus/…	GO:0031982//GO:0044421//GO:0005615//GO:0031012//GO:0070062//GO:0031988//GO:0043227//GO:0005575//GO:0043226//GO:0065010//GO:0043230//GO:1903561//GO:0005576	vesicle//extracellular region part//extracellular space//extracellular matrix//extracellular exosome//membrane-bounded vesicle//membrane-bounded organelle//cellular_component//organelle//extracellular membrane-bounded organelle//extracellular organelle//extracellular vesicle//extracellular region	GO:0008233//GO:0005488//GO:0016787//GO:0008270//GO:0043169//GO:0008237//GO:0003824//GO:0043167//GO:0004175//GO:0070011//GO:0004222//GO:0003674//GO:0046914//GO:0046872	peptidase activity//binding//hydrolase activity//zinc ion binding//cation binding//metallopeptidase activity//catalytic activity//ion binding//endopeptidase activity//peptidase activity, acting on L-amino acid peptides//metalloendopeptidase activity//molecular_function//transition metal ion binding//metal ion binding	MMP9; matrix metallopeptidase 9 (gelatinase B, 92kDa gelatinase, 92kDa type IV collagenase) (EC:3.4.24.35); K01403 matrix metalloproteinase-9 (gelatinase B) [EC:3.4.24.35]	http://www.genome.jp/dbget-bin/www_bget?ssc:654325	MMP9	Peptidase, metallopeptidase||Kringle-like fold||Peptidase M10A||Hemopexin-like repeats||Hemopexin-like domain||PT repeat||Fibronectin, type II, collagen-binding||Peptidoglycan binding-like||Peptidase M10, metallopeptidase
ENSSSCG00000007874	227	1387	1691	352	290	376	5.032756929	28.08975783	31.44046372	6.468203869	5.555582365	6.337748057	29.76511078	6.12051143	1625.174781	326.064511	2.3174	6.81E-39	1.14E-35	UP	GO:0044765//GO:0051234//GO:0055085//GO:0044699//GO:0044763//GO:0008150//GO:0006810//GO:0009987//GO:0051179//GO:1902578	single-organism transport//establishment of localization//transmembrane transport//single-organism process//single-organism cellular process//biological_process//transport//cellular process//localization//single-organism localization	GO:0005886//GO:0044459//GO:0005887//GO:0044425//GO:0016020//GO:0005575//GO:0044464//GO:0031224//GO:0016021//GO:0071944//GO:0005623//GO:0031226	plasma membrane//plasma membrane part//integral component of plasma membrane//membrane part//membrane//cellular_component//cell part//intrinsic component of membrane//integral component of membrane//cell periphery//cell//intrinsic component of plasma membrane	GO:0003674//GO:1901363//GO:0016820//GO:0032559//GO:0001883//GO:0005215//GO:0016818//GO:0022804//GO:0015399//GO:0005524//GO:0097159//GO:0032553//GO:0043167//GO:0043168//GO:0016462//GO:0042626//GO:0016817//GO:0030554//GO:0032549//GO:0000166//GO:0042623//GO:0097367//GO:0043492//GO:0016887//GO:0003824//GO:0017111//GO:0015405//GO:0032550//GO:1901265//GO:0001882//GO:0032555//GO:0005488//GO:0022857//GO:…	molecular_function//heterocyclic compound binding//hydrolase activity, acting on acid anhydrides, catalyzing transmembrane movement of substances//adenyl ribonucleotide binding//purine nucleoside binding//transporter activity//hydrolase activity, acting on acid anhydrides, in phosphorus-containing anhydrides//active transmembrane transporter activity//primary active transmembrane transporter acti…	ABCC1; ATP-binding cassette, sub-family C (CFTR/MRP), member 1; K05665 ATP-binding cassette, subfamily C (CFTR/MRP), member 1	http://www.genome.jp/dbget-bin/www_bget?ssc:733619	-	AAA+ ATPase domain||ABC transporter type 1, transmembrane domain||ABC transporter-like||P-loop containing nucleoside triphosphate hydrolase||Multi drug resistance-associated protein
ENSSSCG00000007874	227	1387	1691	352	290	376	5.032756929	28.08975783	31.44046372	6.468203869	5.555582365	6.337748057	29.76511078	6.12051143	1625.174781	326.064511	2.3174	6.81E-39	1.14E-35	UP	GO:0044765//GO:0051234//GO:0055085//GO:0044699//GO:0044763//GO:0008150//GO:0006810//GO:0009987//GO:0051179//GO:1902578	single-organism transport//establishment of localization//transmembrane transport//single-organism process//single-organism cellular process//biological_process//transport//cellular process//localization//single-organism localization	GO:0005886//GO:0044459//GO:0005887//GO:0044425//GO:0016020//GO:0005575//GO:0044464//GO:0031224//GO:0016021//GO:0071944//GO:0005623//GO:0031226	plasma membrane//plasma membrane part//integral component of plasma membrane//membrane part//membrane//cellular_component//cell part//intrinsic component of membrane//integral component of membrane//cell periphery//cell//intrinsic component of plasma membrane	GO:0003674//GO:1901363//GO:0016820//GO:0032559//GO:0001883//GO:0005215//GO:0016818//GO:0022804//GO:0015399//GO:0005524//GO:0097159//GO:0032553//GO:0043167//GO:0043168//GO:0016462//GO:0042626//GO:0016817//GO:0030554//GO:0032549//GO:0000166//GO:0042623//GO:0097367//GO:0043492//GO:0016887//GO:0003824//GO:0017111//GO:0015405//GO:0032550//GO:1901265//GO:0001882//GO:0032555//GO:0005488//GO:0022857//GO:…	molecular_function//heterocyclic compound binding//hydrolase activity, acting on acid anhydrides, catalyzing transmembrane movement of substances//adenyl ribonucleotide binding//purine nucleoside binding//transporter activity//hydrolase activity, acting on acid anhydrides, in phosphorus-containing anhydrides//active transmembrane transporter activity//primary active transmembrane transporter acti…	ABCC1; ATP-binding cassette, sub-family C (CFTR/MRP), member 1; K05665 ATP-binding cassette, subfamily C (CFTR/MRP), member 1	http://www.genome.jp/dbget-bin/www_bget?ssc:733619	-	AAA+ ATPase domain||ABC transporter type 1, transmembrane domain||ABC transporter-like||P-loop containing nucleoside triphosphate hydrolase||Multi drug resistance-associated protein
ENSSSCG00000007903	67	419	441	99	90	99	12.95633141	74.01380034	71.51729374	15.86731262	15.03838675	14.55490811	72.76554704	15.15353582	455.0863405	92.37923558	2.3005	2.50E-26	7.95E-24	UP	GO:0032501//GO:0007165//GO:0044767//GO:0010594//GO:0007566//GO:0046907//GO:0034613//GO:0002252//GO:1902580//GO:0009893//GO:0044706//GO:0002449//GO:0043085//GO:0051239//GO:0030154//GO:0030029//GO:0006793//GO:0031589//GO:0050793//GO:0072358//GO:1902578//GO:0065008//GO:0010256//GO:0001525//GO:0007015//GO:0006928//GO:0031323//GO:2001046//GO:0048584//GO:0060255//GO:0031401//GO:0010562//GO:0045785//GO:…	multicellular organismal process//signal transduction//single-organism developmental process//regulation of endothelial cell migration//embryo implantation//intracellular transport//cellular protein localization//immune effector process//single-organism cellular localization//positive regulation of metabolic process//multi-multicellular organism process//lymphocyte mediated immunity//positive reg…	GO:0045121//GO:0071944//GO:0005623//GO:0031982//GO:0031410//GO:0098589//GO:0098805//GO:0031224//GO:0016021//GO:0043226//GO:0005794//GO:0044424//GO:0044444//GO:0005737//GO:0005575//GO:0043227//GO:0044464//GO:0016324//GO:0044425//GO:0016020//GO:0043231//GO:0005829//GO:0009986//GO:0045177//GO:0012505//GO:0043229//GO:0098590//GO:0005622//GO:0005886//GO:0044459	membrane raft//cell periphery//cell//vesicle//cytoplasmic vesicle//membrane region//whole membrane//intrinsic component of membrane//integral component of membrane//organelle//Golgi apparatus//intracellular part//cytoplasmic part//cytoplasm//cellular_component//membrane-bounded organelle//cell part//apical plasma membrane//membrane part//membrane//intracellular membrane-bounded organelle//cytosol…	GO:0019901//GO:0005488//GO:0019900//GO:0005102//GO:0005515//GO:0050839//GO:0019899//GO:0005178//GO:0032403//GO:0003674//GO:0044877	protein kinase binding//binding//kinase binding//receptor binding//protein binding//cell adhesion molecule binding//enzyme binding//integrin binding//protein complex binding//molecular_function//macromolecular complex binding	EMP2; epithelial membrane protein 2	http://www.genome.jp/dbget-bin/www_bget?ssc:100739825	EMP2	PMP-22/EMP/MP20||PMP-22/EMP/MP20/Claudin superfamily||Epithelial membrane protein EMP-2
ENSSSCG00000007965	26	44	59	24	19	17	2.13301883	3.297353078	4.059182617	1.63189992	1.346872348	1.060320823	3.678267848	1.346364364	54.30631093	19.31629524	1.4913	0.00027346	0.0022473	UP	GO:0071704//GO:0032774//GO:0044271//GO:2001141//GO:0044249//GO:1901362//GO:0018130//GO:0044260//GO:1903506//GO:0006139//GO:0010556//GO:0009059//GO:0046483//GO:0043170//GO:0016070//GO:0034641//GO:0019222//GO:0019438//GO:0009889//GO:0044238//GO:0090304//GO:1901360//GO:0034645//GO:0065007//GO:0019219//GO:0006725//GO:0006351//GO:0031323//GO:0034654//GO:0060255//GO:0006355//GO:0051252//GO:2000112//GO:…	organic substance metabolic process//RNA biosynthetic process//cellular nitrogen compound biosynthetic process//regulation of RNA biosynthetic process//cellular biosynthetic process//organic cyclic compound biosynthetic process//heterocycle biosynthetic process//cellular macromolecule metabolic process//regulation of nucleic acid-templated transcription//nucleobase-containing compound metabolic p…	GO:0043231//GO:0005634//GO:0043229//GO:0005622//GO:0005623//GO:0043226//GO:0044424//GO:0043227//GO:0005575//GO:0044464	intracellular membrane-bounded organelle//nucleus//intracellular organelle//intracellular//cell//organelle//intracellular part//membrane-bounded organelle//cellular_component//cell part	GO:0044212//GO:0001071//GO:0043167//GO:0097159//GO:0046872//GO:1901363//GO:0003674//GO:0001067//GO:0005488//GO:0003676//GO:0003677//GO:0043565//GO:0000975//GO:0003700//GO:0043169	transcription regulatory region DNA binding//nucleic acid binding transcription factor activity//ion binding//organic cyclic compound binding//metal ion binding//heterocyclic compound binding//molecular_function//regulatory region nucleic acid binding//binding//nucleic acid binding//DNA binding//sequence-specific DNA binding//regulatory region DNA binding//transcription factor activity, sequence-…	ZNF200; zinc finger protein 200; K09228 KRAB domain-containing zinc finger protein	http://www.genome.jp/dbget-bin/www_bget?ssc:100736991	ZNF200	Zinc finger, C2H2||Zinc finger, C2H2-like
ENSSSCG00000008060	57	83	144	45	66	44	3.669329923	4.88069237	7.773912284	2.400962399	3.671194017	2.153434224	6.327302327	2.741863547	119.2368692	49.87482057	1.2574	0.0032858	0.01736	UP	GO:0071704//GO:0023052//GO:0044700//GO:0006464//GO:0016310//GO:0051716//GO:0044260//GO:0018209//GO:0044699//GO:0043170//GO:0006796//GO:0044238//GO:0065007//GO:0043412//GO:0044267//GO:0018105//GO:0006468//GO:0007165//GO:0006793//GO:0035556//GO:0018193//GO:0050896//GO:0036211//GO:0050794//GO:0019538//GO:0007154//GO:0008152//GO:0009987//GO:0044237//GO:0008150//GO:0044763//GO:0050789	organic substance metabolic process//signaling//single organism signaling//cellular protein modification process//phosphorylation//cellular response to stimulus//cellular macromolecule metabolic process//peptidyl-serine modification//single-organism process//macromolecule metabolic process//phosphate-containing compound metabolic process//primary metabolic process//biological regulation//macromol…	GO:0005622//GO:0005623//GO:0005575//GO:0044464	intracellular//cell//cellular_component//cell part	GO:0030554//GO:0004674//GO:0032549//GO:0016301//GO:0043167//GO:0032553//GO:0043168//GO:0016740//GO:0097159//GO:0005524//GO:0004672//GO:1901363//GO:0016773//GO:0001883//GO:0032559//GO:0003674//GO:0035639//GO:0017076//GO:0036094//GO:0005488//GO:0032555//GO:1901265//GO:0032550//GO:0016772//GO:0001882//GO:0003824//GO:0097367//GO:0000166	adenyl nucleotide binding//protein serine/threonine kinase activity//ribonucleoside binding//kinase activity//ion binding//ribonucleotide binding//anion binding//transferase activity//organic cyclic compound binding//ATP binding//protein kinase activity//heterocyclic compound binding//phosphotransferase activity, alcohol group as acceptor//purine nucleoside binding//adenyl ribonucleotide binding/…	PDPK1; 3-phosphoinositide dependent protein kinase-1; K06276 3-phosphoinositide dependent protein kinase-1 [EC:2.7.11.1]	http://www.genome.jp/dbget-bin/www_bget?ssc:100192445	-	Protein kinase domain||Protein kinase-like domain||Serine-threonine/tyrosine-protein kinase catalytic domain||Serine/threonine/dual specificity protein kinase, catalytic domain
ENSSSCG00000008127	140	959	1116	266	254	261	4.193225992	26.23797273	28.03171475	6.603327058	6.573632854	5.943301583	27.13484374	6.373420498	1096.362248	250.6466732	2.129	4.88E-31	2.60E-28	UP	--	--	--	--	GO:0005524//GO:0097159//GO:0003674//GO:0001883//GO:0032559//GO:1901363//GO:0032549//GO:0030554//GO:0043168//GO:0043167//GO:0032553//GO:0000166//GO:0097367//GO:0036094//GO:0035639//GO:0017076//GO:0003676//GO:0001882//GO:1901265//GO:0032550//GO:0032555//GO:0005488	ATP binding//organic cyclic compound binding//molecular_function//purine nucleoside binding//adenyl ribonucleotide binding//heterocyclic compound binding//ribonucleoside binding//adenyl nucleotide binding//anion binding//ion binding//ribonucleotide binding//nucleotide binding//carbohydrate derivative binding//small molecule binding//purine ribonucleoside triphosphate binding//purine nucleotide bi…	SNRNP200; small nuclear ribonucleoprotein 200kDa (U5); K12854 pre-mRNA-splicing helicase BRR2 [EC:3.6.4.13]	http://www.genome.jp/dbget-bin/www_bget?ssc:100739577	-	Helicase superfamily 1/2, ATP-binding domain||DEAD/DEAH box helicase domain||Sec63 domain||Helicase, C-terminal||P-loop containing nucleoside triphosphate hydrolase||Helicase/UvrB, N-terminal
ENSSSCG00000008227	29	68	63	28	21	22	3.344868672	7.164426333	6.093781242	2.676702117	2.092916309	1.929171252	6.629103787	2.232929893	69.45516263	22.82284383	1.6056	2.03E-05	0.00024963	UP	GO:0044260//GO:0009311//GO:0046467//GO:0044255//GO:0006464//GO:0070085//GO:1901566//GO:0006629//GO:0044249//GO:0043413//GO:0030148//GO:0071704//GO:0044271//GO:1901564//GO:0008610//GO:0044267//GO:0043412//GO:0001574//GO:0018196//GO:0006486//GO:1901137//GO:0034645//GO:0006643//GO:0044238//GO:0043170//GO:0044710//GO:0046513//GO:0034641//GO:0044723//GO:0006665//GO:0009059//GO:0044699//GO:0036211//GO:…	cellular macromolecule metabolic process//oligosaccharide metabolic process//membrane lipid biosynthetic process//cellular lipid metabolic process//cellular protein modification process//glycosylation//organonitrogen compound biosynthetic process//lipid metabolic process//cellular biosynthetic process//macromolecule glycosylation//sphingolipid biosynthetic process//organic substance metabolic pro…	GO:0044425//GO:0043231//GO:0016020//GO:0005622//GO:0012505//GO:0043229//GO:0031224//GO:0016021//GO:0005623//GO:0005575//GO:0043227//GO:0044464//GO:0005737//GO:0044444//GO:0043226//GO:0005794//GO:0044424	membrane part//intracellular membrane-bounded organelle//membrane//intracellular//endomembrane system//intracellular organelle//intrinsic component of membrane//integral component of membrane//cell//cellular_component//membrane-bounded organelle//cell part//cytoplasm//cytoplasmic part//organelle//Golgi apparatus//intracellular part	GO:0003836//GO:0003674//GO:0016740//GO:0008373//GO:0047291//GO:0016757//GO:0003824	beta-galactoside (CMP) alpha-2,3-sialyltransferase activity//molecular_function//transferase activity//sialyltransferase activity//lactosylceramide alpha-2,3-sialyltransferase activity//transferase activity, transferring glycosyl groups//catalytic activity	lactosylceramide alpha-2,3-sialyltransferase-like; K03370 lactosylceramide alpha-2,3-sialyltransferase (sialyltransferase 9) [EC:2.4.99.9]	http://www.genome.jp/dbget-bin/www_bget?ssc:100625751	-	Glycosyl transferase, family 29
ENSSSCG00000008237	136	1621	1668	424	371	455	6.323906091	68.85269665	65.04408177	16.34079939	14.90637037	16.08514307	66.94838921	15.77743761	1741.035986	400.4837544	2.1201	1.23E-33	9.36E-31	UP	GO:0008150//GO:0044763//GO:0006720//GO:0044237//GO:0055114//GO:0034308//GO:1901615//GO:0009987//GO:0008152//GO:0006721//GO:0042572//GO:0042445//GO:0001523//GO:0065008//GO:0044238//GO:0065007//GO:0044699//GO:0044710//GO:0006629//GO:0016101//GO:0044255//GO:0010817//GO:0044281//GO:0006066//GO:0034754//GO:0071704	biological_process//single-organism cellular process//isoprenoid metabolic process//cellular metabolic process//oxidation-reduction process//primary alcohol metabolic process//organic hydroxy compound metabolic process//cellular process//metabolic process//terpenoid metabolic process//retinol metabolic process//hormone metabolic process//retinoid metabolic process//regulation of biological qualit…	GO:0005737//GO:0044444//GO:0044428//GO:0044464//GO:0098588//GO:0005575//GO:0043227//GO:0044424//GO:0005789//GO:0043226//GO:0031965//GO:0042175//GO:0098805//GO:0044422//GO:0044446//GO:0031967//GO:0005623//GO:0005622//GO:0005783//GO:0043229//GO:0031968//GO:0044432//GO:0012505//GO:0043231//GO:0016020//GO:0031090//GO:0044425//GO:0005634//GO:0005640//GO:0005635//GO:0019867//GO:0031975	cytoplasm//cytoplasmic part//nuclear part//cell part//bounding membrane of organelle//cellular_component//membrane-bounded organelle//intracellular part//endoplasmic reticulum membrane//organelle//nuclear membrane//nuclear outer membrane-endoplasmic reticulum membrane network//whole membrane//organelle part//intracellular organelle part//organelle envelope//cell//intracellular//endoplasmic reticu…	GO:0016627//GO:0003824//GO:0016491//GO:0003674//GO:0051786	oxidoreductase activity, acting on the CH-CH group of donors//catalytic activity//oxidoreductase activity//molecular_function//all-trans-retinol 13,14-reductase activity	RETSAT; retinol saturase (all-trans-retinol 13,14-reductase); K09516 all-trans-retinol 13,14-reductase [EC:1.3.99.23]	http://www.genome.jp/dbget-bin/www_bget?ssc:100519138	RETSAT	Amine oxidase||FAD-binding domain||FAD-dependent oxidoreductase 2, FAD binding domain||Pyridine nucleotide-disulphide oxidoreductase, FAD/NAD(P)-binding domain||FAD dependent oxidoreductase
ENSSSCG00000008292	80	340	329	89	108	123	1.292178359	5.016523245	4.456496925	1.191470848	1.507327859	1.510443954	4.736510085	1.403080887	354.465513	102.3777233	1.7917	6.94E-16	6.70E-14	UP	GO:2001141//GO:0043413//GO:0072527//GO:0006306//GO:0009891//GO:0070988//GO:0044725//GO:0032774//GO:0071704//GO:0032502//GO:0051254//GO:0031325//GO:0006366//GO:0044271//GO:0032259//GO:1901564//GO:0044260//GO:0044248//GO:1903506//GO:0045935//GO:0006479//GO:0006139//GO:0044728//GO:0048518//GO:0070085//GO:0006464//GO:0043414//GO:0045944//GO:0080111//GO:1901362//GO:0044249//GO:0018130//GO:0044710//GO:…	regulation of RNA biosynthetic process//macromolecule glycosylation//pyrimidine-containing compound metabolic process//DNA methylation//positive regulation of biosynthetic process//demethylation//chromatin reprogramming in the zygote//RNA biosynthetic process//organic substance metabolic process//developmental process//positive regulation of RNA metabolic process//positive regulation of cellular …	GO:0005634//GO:0045120//GO:0043231//GO:0043229//GO:0005622//GO:0005623//GO:0001940//GO:0001939//GO:0043226//GO:0044424//GO:0043227//GO:0005575//GO:0044464//GO:0005737	nucleus//pronucleus//intracellular membrane-bounded organelle//intracellular organelle//intracellular//cell//male pronucleus//female pronucleus//organelle//intracellular part//membrane-bounded organelle//cellular_component//cell part//cytoplasm	GO:0043167//GO:0005506//GO:0046872//GO:0046914//GO:0097159//GO:0016706//GO:0003674//GO:0051213//GO:1901363//GO:0016491//GO:0003676//GO:0003677//GO:0005488//GO:0016705//GO:0003824//GO:0070579//GO:0008270//GO:0043169	ion binding//iron ion binding//metal ion binding//transition metal ion binding//organic cyclic compound binding//oxidoreductase activity, acting on paired donors, with incorporation or reduction of molecular oxygen, 2-oxoglutarate as one donor, and incorporation of one atom each of oxygen into both donors//molecular_function//dioxygenase activity//heterocyclic compound binding//oxidoreductase act…	TET3; tet methylcytosine dioxygenase 3	http://www.genome.jp/dbget-bin/www_bget?ssc:100520484	TET3	Zinc finger, CXXC-type
ENSSSCG00000008310	29	144	143	42	33	42	2.160866994	9.801306398	8.93575623	2.593822579	2.124689503	2.379284394	9.368531314	2.365932159	152.005559	37.49923794	2.0192	4.26E-12	2.27E-10	UP	GO:0051179//GO:0032940//GO:1902578//GO:0006887//GO:0008150//GO:0044763//GO:0006810//GO:0009987//GO:0016192//GO:0048278//GO:0006904//GO:0051649//GO:0022406//GO:0046903//GO:0044765//GO:0051234//GO:0051641//GO:0044699	localization//secretion by cell//single-organism localization//exocytosis//biological_process//single-organism cellular process//transport//cellular process//vesicle-mediated transport//vesicle docking//vesicle docking involved in exocytosis//establishment of localization in cell//membrane docking//secretion//single-organism transport//establishment of localization//cellular localization//single-…	GO:0071944//GO:0005623//GO:0032991//GO:0005575//GO:0043234//GO:0044464//GO:0000145//GO:0005938//GO:0044448//GO:0005737//GO:0044444//GO:0044424//GO:0005622	cell periphery//cell//macromolecular complex//cellular_component//protein complex//cell part//exocyst//cell cortex//cell cortex part//cytoplasm//cytoplasmic part//intracellular part//intracellular	--	--	EXOC6B; exocyst complex component 6B	http://www.genome.jp/dbget-bin/www_bget?ssc:100522368	-	Exocyst complex subunit Sec15-like
ENSSSCG00000008496	61	145	160	58	64	66	3.694975584	8.023080983	8.127686761	2.9118612	3.349756252	3.039433886	8.075383872	3.100350446	161.2815193	60.26874918	1.4201	1.25E-07	2.70E-06	UP	--	--	--	--	--	--	PKR, PRKR; double stranded RNA-dependent protein kinase; K16195 eukaryotic translation initiation factor 2-alpha kinase 2 [EC:2.7.11.1]	http://www.genome.jp/dbget-bin/www_bget?ssc:397588	--	--
ENSSSCG00000008504	378	4796	5602	872	774	1026	5.660855089	65.60861168	70.35558513	10.82349849	10.01573195	11.68166173	67.9820984	10.84029739	5493.65495	855.0556878	2.6837	6.66E-58	4.18E-54	UP	GO:0071704//GO:0032268//GO:0051336//GO:0050790//GO:0031324//GO:0044260//GO:0065009//GO:0019222//GO:0052548//GO:0043170//GO:0044238//GO:0051346//GO:0010466//GO:0065007//GO:0044267//GO:0045861//GO:0043086//GO:0032269//GO:0048523//GO:0051248//GO:0031323//GO:0060255//GO:0030162//GO:0009892//GO:0052547//GO:0050794//GO:0006508//GO:0019538//GO:0044092//GO:0009987//GO:0051246//GO:0008152//GO:0048519//GO:…	organic substance metabolic process//regulation of cellular protein metabolic process//regulation of hydrolase activity//regulation of catalytic activity//negative regulation of cellular metabolic process//cellular macromolecule metabolic process//regulation of molecular function//regulation of metabolic process//regulation of endopeptidase activity//macromolecule metabolic process//primary metab…	GO:0016020//GO:0044425//GO:0043230//GO:0005576//GO:1903561//GO:0031982//GO:0044421//GO:0031224//GO:0016021//GO:0043226//GO:0065010//GO:0070062//GO:0031988//GO:0005575//GO:0043227	membrane//membrane part//extracellular organelle//extracellular region//extracellular vesicle//vesicle//extracellular region part//intrinsic component of membrane//integral component of membrane//organelle//extracellular membrane-bounded organelle//extracellular exosome//membrane-bounded vesicle//cellular_component//membrane-bounded organelle	GO:0030234//GO:0004867//GO:0019904//GO:0004857//GO:0003674//GO:0098772//GO:0005488//GO:0030414//GO:0061134//GO:0005515//GO:0061135//GO:0004866//GO:0030165	enzyme regulator activity//serine-type endopeptidase inhibitor activity//protein domain specific binding//enzyme inhibitor activity//molecular_function//molecular function regulator//binding//peptidase inhibitor activity//peptidase regulator activity//protein binding//endopeptidase regulator activity//endopeptidase inhibitor activity//PDZ domain binding	CRIM1; cysteine rich transmembrane BMP regulator 1 (chordin-like)	http://www.genome.jp/dbget-bin/www_bget?ssc:100525394	CRIM1	VWFC domain||VWC out||Hirudin/antistatin||Antistasin-like domain
ENSSSCG00000008648	36	756	658	106	95	113	2.497261137	47.90432102	38.2782953	6.094362193	5.694250355	5.959460271	43.09130816	5.916024273	750.3974232	100.624336	2.8987	3.98E-36	4.54E-33	UP	GO:1903900//GO:0032880//GO:0032501//GO:0007165//GO:0044767//GO:0031349//GO:0045069//GO:0009607//GO:0030154//GO:0042092//GO:0002449//GO:0051239//GO:0002218//GO:0050778//GO:0002252//GO:1903531//GO:0002706//GO:1902578//GO:0043903//GO:0048523//GO:0009615//GO:0016337//GO:0046632//GO:0002819//GO:0002440//GO:0002830//GO:0034123//GO:0032940//GO:0048584//GO:0030217//GO:0051049//GO:0043207//GO:0006950//GO:…	regulation of viral life cycle//regulation of protein localization//multicellular organismal process//signal transduction//single-organism developmental process//positive regulation of defense response//regulation of viral genome replication//response to biotic stimulus//cell differentiation//type 2 immune response//lymphocyte mediated immunity//regulation of multicellular organismal process//act…	GO:0005623//GO:0043232//GO:0043228//GO:0098805//GO:0031967//GO:0044446//GO:0044422//GO:0019866//GO:0043226//GO:0005739//GO:0044424//GO:0005789//GO:0005743//GO:0042175//GO:0005740//GO:0005737//GO:0044444//GO:0098588//GO:0005575//GO:0043227//GO:0044464//GO:0031966//GO:0031975//GO:0005741//GO:0031090//GO:0044425//GO:0043231//GO:0016020//GO:0019867//GO:0005811//GO:0012505//GO:0044429//GO:0043229//GO:…	cell//intracellular non-membrane-bounded organelle//non-membrane-bounded organelle//whole membrane//organelle envelope//intracellular organelle part//organelle part//organelle inner membrane//organelle//mitochondrion//intracellular part//endoplasmic reticulum membrane//mitochondrial inner membrane//nuclear outer membrane-endoplasmic reticulum membrane network//mitochondrial envelope//cytoplasm//c…	GO:0005488//GO:0051540//GO:0005515//GO:0051536//GO:0003824//GO:0043621//GO:0003674//GO:0051539	binding//metal cluster binding//protein binding//iron-sulfur cluster binding//catalytic activity//protein self-association//molecular_function//4 iron, 4 sulfur cluster binding	RSAD2, CIG6, IRG6; radical S-adenosyl methionine domain-containing protein 2; K15045 radical S-adenosyl methionine domain-containing protein 2	http://www.genome.jp/dbget-bin/www_bget?ssc:396752	RSAD2	Elongator protein 3/MiaB/NifB||Radical SAM
ENSSSCG00000008772	75	969	1090	266	172	280	3.543233859	41.81708608	43.184738	10.41552411	7.021315615	10.05688799	42.50091204	9.164575905	1088.466053	229.7310083	2.2443	9.78E-34	7.67E-31	UP	--	--	GO:0015630//GO:0043228//GO:0031224//GO:0016021//GO:0005623//GO:0071944//GO:0043232//GO:0044464//GO:0005575//GO:0044424//GO:0043226//GO:0016020//GO:0044425//GO:0005856//GO:0005622//GO:0005886//GO:0043229	microtubule cytoskeleton//non-membrane-bounded organelle//intrinsic component of membrane//integral component of membrane//cell//cell periphery//intracellular non-membrane-bounded organelle//cell part//cellular_component//intracellular part//organelle//membrane//membrane part//cytoskeleton//intracellular//plasma membrane//intracellular organelle	--	--	RELL1; RELT-like 1	http://www.genome.jp/dbget-bin/www_bget?ssc:100522085	RELL1	TNF receptor family, RELT
ENSSSCG00000008803	22	50	62	32	19	13	0.961082994	1.995260715	2.271407933	1.158641629	0.717204998	0.431766151	2.133334324	0.769204259	59.12062383	20.70635142	1.5136	0.00012696	0.0011805	UP	GO:0015914//GO:0051649//GO:0061024//GO:0006820//GO:1902591//GO:0006900//GO:0051641//GO:0010876//GO:0044699//GO:0006996//GO:0044765//GO:0051234//GO:0044802//GO:0016050//GO:0065007//GO:1902580//GO:0046907//GO:0065008//GO:1902578//GO:0015711//GO:0048193//GO:0097035//GO:0051668//GO:0045332//GO:0016043//GO:0051179//GO:0015748//GO:0048194//GO:0006869//GO:0016192//GO:0009987//GO:0034204//GO:0071840//GO:…	phospholipid transport//establishment of localization in cell//membrane organization//anion transport//single-organism membrane budding//membrane budding//cellular localization//lipid localization//single-organism process//organelle organization//single-organism transport//establishment of localization//single-organism membrane organization//vesicle organization//biological regulation//single-org…	GO:0000139//GO:0043231//GO:0016020//GO:0044425//GO:0031090//GO:0098791//GO:0043229//GO:0012505//GO:0005886//GO:0005622//GO:0005623//GO:0071944//GO:0031984//GO:0044422//GO:0044446//GO:0016021//GO:0031224//GO:0044424//GO:0005794//GO:0043226//GO:0005737//GO:0044444//GO:0005802//GO:0044431//GO:0044464//GO:0098588//GO:0043227//GO:0005575	Golgi membrane//intracellular membrane-bounded organelle//membrane//membrane part//organelle membrane//Golgi subcompartment//intracellular organelle//endomembrane system//plasma membrane//intracellular//cell//cell periphery//organelle subcompartment//organelle part//intracellular organelle part//integral component of membrane//intrinsic component of membrane//intracellular part//Golgi apparatus//…	GO:0032549//GO:0030554//GO:0016817//GO:0016462//GO:0043168//GO:0032553//GO:0043167//GO:0097159//GO:0005524//GO:0046872//GO:0016818//GO:0005215//GO:0032559//GO:0001883//GO:1901363//GO:0003674//GO:0036094//GO:0017076//GO:0004012//GO:0035639//GO:0016787//GO:0000287//GO:0005548//GO:0005488//GO:0032555//GO:0001882//GO:0032550//GO:0022892//GO:1901265//GO:0017111//GO:0003824//GO:0043492//GO:0005319//GO:…	ribonucleoside binding//adenyl nucleotide binding//hydrolase activity, acting on acid anhydrides//pyrophosphatase activity//anion binding//ribonucleotide binding//ion binding//organic cyclic compound binding//ATP binding//metal ion binding//hydrolase activity, acting on acid anhydrides, in phosphorus-containing anhydrides//transporter activity//adenyl ribonucleotide binding//purine nucleoside bin…	ATP8A1; ATPase, aminophospholipid transporter (APLT), class I, type 8A, member 1; K14802 phospholipid-transporting ATPase [EC:3.6.3.1]	http://www.genome.jp/dbget-bin/www_bget?ssc:100515393	-	P-type ATPase, A domain||HAD-like domain||P-type ATPase||P-type ATPase, subfamily IV||P-type ATPase, cytoplasmic domain N
ENSSSCG00000008844	33	98	85	41	32	35	0.734978117	1.99378342	1.587612945	0.756842068	0.61583156	0.59264625	1.790698183	0.655106626	97.12157708	34.68630007	1.4854	4.94E-06	7.26E-05	UP	GO:0070848//GO:0010556//GO:0010632//GO:0044699//GO:0001954//GO:0044707//GO:0032989//GO:0009896//GO:0070374//GO:0009059//GO:0040011//GO:0035584//GO:0051900//GO:0034329//GO:2000147//GO:0010033//GO:0009894//GO:2001026//GO:0031667//GO:0006996//GO:0032844//GO:1901888//GO:2000352//GO:0038084//GO:0019222//GO:0048646//GO:0016236//GO:0051899//GO:0044710//GO:0090141//GO:2000026//GO:0009967//GO:0031329//GO:…	response to growth factor//regulation of macromolecule biosynthetic process//regulation of epithelial cell migration//single-organism process//positive regulation of cell-matrix adhesion//single-multicellular organism process//cellular component morphogenesis//positive regulation of catabolic process//positive regulation of ERK1 and ERK2 cascade//macromolecule biosynthetic process//locomotion//ca…	GO:0043229//GO:0012505//GO:0005887//GO:0044459//GO:0005622//GO:0005783//GO:0005886//GO:0005768//GO:0016020//GO:0043231//GO:0044425//GO:0044424//GO:0005794//GO:0043226//GO:0044444//GO:0005737//GO:0044464//GO:0005575//GO:0043227//GO:0005623//GO:0031226//GO:0045121//GO:0071944//GO:0098589//GO:0098805//GO:0031224//GO:0016021	intracellular organelle//endomembrane system//integral component of plasma membrane//plasma membrane part//intracellular//endoplasmic reticulum//plasma membrane//endosome//membrane//intracellular membrane-bounded organelle//membrane part//intracellular part//Golgi apparatus//organelle//cytoplasmic part//cytoplasm//cell part//cellular_component//membrane-bounded organelle//cell//intrinsic componen…	GO:0005178//GO:0005524//GO:0097159//GO:0016740//GO:0004672//GO:0001883//GO:0032559//GO:0016773//GO:1901363//GO:0044877//GO:0019838//GO:0032403//GO:0003674//GO:0004872//GO:0032549//GO:0030554//GO:0050839//GO:0038023//GO:0004888//GO:0016301//GO:0043168//GO:0043167//GO:0032553//GO:0005102//GO:0004871//GO:0005515//GO:0003824//GO:0097367//GO:0004713//GO:0060089//GO:0004714//GO:0000166//GO:0019199//GO:…	integrin binding//ATP binding//organic cyclic compound binding//transferase activity//protein kinase activity//purine nucleoside binding//adenyl ribonucleotide binding//phosphotransferase activity, alcohol group as acceptor//heterocyclic compound binding//macromolecular complex binding//growth factor binding//protein complex binding//molecular_function//receptor activity//ribonucleoside binding//…	KDR, FLK-1; kinase insert domain receptor (a type III receptor tyrosine kinase); K05098 kinase insert domain protein receptor [EC:2.7.10.1]	http://www.genome.jp/dbget-bin/www_bget?ssc:397311	KDR	Immunoglobulin I-set||Immunoglobulin subtype||Immunoglobulin V-set domain||Tyrosine-protein kinase, catalytic domain||Immunoglobulin||Vascular endothelial growth factor receptor 2 (VEGFR2)||Serine/threonine/dual specificity protein kinase, catalytic domain||Protein kinase domain||Protein kinase-like domain||Serine-threonine/tyrosine-protein kinase catalytic domain||Immunoglobulin subtype 2||Immun…
ENSSSCG00000008909	23	72	87	27	32	25	1.585317335	4.533277499	5.028898408	1.542457032	1.905854954	1.310072737	4.781087954	1.586128241	83.96280434	27.0116642	1.6362	2.63E-06	4.15E-05	UP	GO:0006464//GO:1901362//GO:0044249//GO:0018130//GO:0044260//GO:0006139//GO:1903506//GO:0032774//GO:0071704//GO:0044271//GO:0006366//GO:2001141//GO:0019438//GO:0034645//GO:0044238//GO:0006475//GO:1901360//GO:0090304//GO:0009889//GO:0044267//GO:0043412//GO:0065007//GO:0016570//GO:0009059//GO:0016568//GO:0016573//GO:0046483//GO:0044699//GO:0010556//GO:0043170//GO:0044710//GO:0019222//GO:0016070//GO:…	cellular protein modification process//organic cyclic compound biosynthetic process//cellular biosynthetic process//heterocycle biosynthetic process//cellular macromolecule metabolic process//nucleobase-containing compound metabolic process//regulation of nucleic acid-templated transcription//RNA biosynthetic process//organic substance metabolic process//cellular nitrogen compound biosynthetic pr…	GO:0043231//GO:0005634//GO:0005622//GO:0005667//GO:0043229//GO:0005623//GO:0032991//GO:0005737//GO:0043227//GO:0005575//GO:0044464//GO:0043234//GO:0043226//GO:0044424	intracellular membrane-bounded organelle//nucleus//intracellular//transcription factor complex//intracellular organelle//cell//macromolecular complex//cytoplasm//membrane-bounded organelle//cellular_component//cell part//protein complex//organelle//intracellular part	GO:0001071//GO:1901363//GO:0003674//GO:0046983//GO:0097159//GO:0005488//GO:0003676//GO:0003677//GO:0005515//GO:0003700	nucleic acid binding transcription factor activity//heterocyclic compound binding//molecular_function//protein dimerization activity//organic cyclic compound binding//binding//nucleic acid binding//DNA binding//protein binding//transcription factor activity, sequence-specific DNA binding	CLOCK; clock circadian regulator; K02223 circadian locomoter output cycles kaput protein [EC:2.3.1.48]	http://www.genome.jp/dbget-bin/www_bget?ssc:100628097	-	Myc-type, basic helix-loop-helix (bHLH) domain||PAC motif||PAS domain||PAS fold||PAS fold-3||Nuclear translocator
ENSSSCG00000008962	10	208	399	52	47	52	2.195102538	41.70706056	73.45019357	9.460608996	8.914647278	8.678110647	57.57862706	9.017788974	318.3934277	48.43337662	2.7167	2.06E-05	0.00025303	UP	GO:0009987//GO:0045937//GO:0007169//GO:0007154//GO:0051147//GO:0031399//GO:0008152//GO:0051130//GO:0050673//GO:0019221//GO:0051246//GO:0006807//GO:0010557//GO:0050776//GO:0048146//GO:0031347//GO:0045892//GO:0007166//GO:0019538//GO:0048583//GO:0042327//GO:1903047//GO:0042108//GO:0045089//GO:0033674//GO:0010604//GO:0006955//GO:0051093//GO:0006275//GO:0008150//GO:0007088//GO:0044763//GO:0050789//GO:…	cellular process//positive regulation of phosphate metabolic process//transmembrane receptor protein tyrosine kinase signaling pathway//cell communication//regulation of muscle cell differentiation//regulation of protein modification process//metabolic process//positive regulation of cellular component organization//epithelial cell proliferation//cytokine-mediated signaling pathway//regulation of…	GO:0005575//GO:0005615//GO:0044421//GO:0031224//GO:0016021//GO:0005576//GO:0016020//GO:0044425	cellular_component//extracellular space//extracellular region part//intrinsic component of membrane//integral component of membrane//extracellular region//membrane//membrane part	GO:0005102//GO:0005515//GO:0070851//GO:0008083//GO:0005488//GO:0003674//GO:0005154	receptor binding//protein binding//growth factor receptor binding//growth factor activity//binding//molecular_function//epidermal growth factor receptor binding	EREG; epiregulin; K09784 epiregulin	http://www.genome.jp/dbget-bin/www_bget?ssc:100620969	EREG	EGF-like domain
ENSSSCG00000009021	44	389	445	98	78	76	1.464601202	11.82790279	12.42201238	2.703670257	2.243431465	1.923301319	12.12495759	2.290134347	440.7722258	81.0409258	2.4433	1.31E-28	5.46E-26	UP	--	--	--	--	--	--	LRBA; LPS-responsive vesicle trafficking, beach and anchor containing	http://www.genome.jp/dbget-bin/www_bget?ssc:100519671	-	Domain of unknown function DUF1088||BEACH domain
ENSSSCG00000009077	45	229	274	119	77	102	1.569164534	7.294287686	8.012568765	3.439250977	2.320054513	2.704102621	7.653428225	2.821136037	265.6574993	95.61826902	1.4742	2.07E-10	8.45E-09	UP	--	--	GO:0005622//GO:0005829//GO:0044424//GO:0044464//GO:0005575//GO:0044444//GO:0005737//GO:0005623	intracellular//cytosol//intracellular part//cell part//cellular_component//cytoplasmic part//cytoplasm//cell	GO:0097159//GO:0005524//GO:0003674//GO:0001883//GO:0032559//GO:1901363//GO:0032549//GO:0030554//GO:0043168//GO:0043167//GO:0032553//GO:0000166//GO:0097367//GO:0036094//GO:0035639//GO:0017076//GO:0001882//GO:1901265//GO:0032550//GO:0005488//GO:0032555	organic cyclic compound binding//ATP binding//molecular_function//purine nucleoside binding//adenyl ribonucleotide binding//heterocyclic compound binding//ribonucleoside binding//adenyl nucleotide binding//anion binding//ion binding//ribonucleotide binding//nucleotide binding//carbohydrate derivative binding//small molecule binding//purine ribonucleoside triphosphate binding//purine nucleotide bi…	HSPA4L; heat shock 70kDa protein 4-like; K09485 heat shock protein 110kDa	http://www.genome.jp/dbget-bin/www_bget?ssc:100517839	HSPA4L	Cell shape determining protein MreB/Mrl||Heat shock protein 70 family||Heat shock protein 70kD, C-terminal domain||Heat shock protein 70kD, peptide-binding domain
ENSSSCG00000009125	255	1016	1114	390	383	334	1.994138726	7.257722028	7.305763595	2.527788491	2.588007052	1.985768793	7.281742812	2.367188112	1126.434946	355.9412117	1.6621	1.81E-20	2.89E-18	UP	GO:0070838//GO:1903522//GO:0034762//GO:0019932//GO:0086001//GO:0019722//GO:0007507//GO:1903649//GO:0070727//GO:0043269//GO:0090150//GO:0060307//GO:0086005//GO:0072657//GO:0048518//GO:0003013//GO:0051270//GO:0098909//GO:0086014//GO:0016482//GO:0072503//GO:0055065//GO:1903514//GO:0051716//GO:0055117//GO:2000021//GO:0061024//GO:0015031//GO:0023052//GO:0051282//GO:0086009//GO:0044700//GO:0051649//GO:…	divalent metal ion transport//regulation of blood circulation//regulation of transmembrane transport//second-messenger-mediated signaling//cardiac muscle cell action potential//calcium-mediated signaling//heart development//regulation of cytoplasmic transport//cellular macromolecule localization//regulation of ion transport//establishment of protein localization to membrane//regulation of ventric…	GO:0044425//GO:0016020//GO:0016323//GO:0030016//GO:0005886//GO:0005622//GO:0044459//GO:0098590//GO:0043034//GO:0043229//GO:0044449//GO:0043292//GO:0044422//GO:0043228//GO:0098589//GO:0098805//GO:0043232//GO:0071944//GO:0005623//GO:0005575//GO:0044464//GO:0044444//GO:0005737//GO:0043226//GO:0044424	membrane part//membrane//basolateral plasma membrane//myofibril//plasma membrane//intracellular//plasma membrane part//plasma membrane region//costamere//intracellular organelle//contractile fiber part//contractile fiber//organelle part//non-membrane-bounded organelle//membrane region//whole membrane//intracellular non-membrane-bounded organelle//cell periphery//cell//cellular_component//cell par…	GO:0008093//GO:0019899//GO:0003674//GO:0030674//GO:0044325//GO:0019900//GO:0005488//GO:0019901//GO:0060090//GO:0005515//GO:0008092//GO:0030507	cytoskeletal adaptor activity//enzyme binding//molecular_function//protein binding, bridging//ion channel binding//kinase binding//binding//protein kinase binding//binding, bridging//protein binding//cytoskeletal protein binding//spectrin binding	ANK2; ankyrin 2, neuronal; K10380 ankyrin	http://www.genome.jp/dbget-bin/www_bget?ssc:100512728	ANK2	Ankyrin repeat-containing domain||ZU5 domain||Ankyrin repeat||Death domain||Death-like domain
ENSSSCG00000009126	18	1	0	13	13	9	3.898502108	0.197841185	0	2.333616886	2.432876789	1.48195428	0.098920592	2.082815985	0.545610489	11.28307009	-4.3701	0.0016165	0.0097565	DOWN	--	--	--	--	GO:0043169//GO:0005488//GO:0005509//GO:0003674//GO:0046872//GO:0043167	cation binding//binding//calcium ion binding//molecular_function//metal ion binding//ion binding	calmodulin-like	http://www.genome.jp/dbget-bin/www_bget?ssc:102157584	-	EF-hand domain
ENSSSCG00000009217	1239	2517	2971	1176	1311	1107	35.83267145	66.49401123	72.0569325	28.18877096	32.76137096	24.34010961	69.27547186	28.43008384	2899.058621	1155.064324	1.3276	9.07E-16	8.46E-14	UP	GO:0009891//GO:0051649//GO:0044700//GO:1903828//GO:0072284//GO:1903426//GO:1901990//GO:0001658//GO:1901988//GO:0010035//GO:0051480//GO:0042308//GO:0034504//GO:0019220//GO:0003143//GO:0007389//GO:1904590//GO:0034405//GO:0015031//GO:0031657//GO:2001141//GO:0007368//GO:0060562//GO:0071900//GO:0007268//GO:0030799//GO:0001101//GO:0051282//GO:0050790//GO:0001889//GO:0023052//GO:1902807//GO:0071464//GO:…	positive regulation of biosynthetic process//establishment of localization in cell//single organism signaling//negative regulation of cellular protein localization//metanephric S-shaped body morphogenesis//regulation of reactive oxygen species biosynthetic process//regulation of mitotic cell cycle phase transition//branching involved in ureteric bud morphogenesis//negative regulation of cell cycl…	GO:0030176//GO:0044463//GO:0002133//GO:0071556//GO:0005911//GO:0031252//GO:0072686//GO:0043230//GO:0098553//GO:0016020//GO:0016323//GO:0043231//GO:0031227//GO:0005929//GO:0044425//GO:0031090//GO:0005576//GO:0030054//GO:0044432//GO:0043229//GO:0042995//GO:0098562//GO:0012505//GO:0098576//GO:0044459//GO:0045178//GO:0005783//GO:0005886//GO:1903561//GO:0005622//GO:0030027//GO:0005887//GO:0098590//GO:…	integral component of endoplasmic reticulum membrane//cell projection part//polycystin complex//integral component of lumenal side of endoplasmic reticulum membrane//cell-cell junction//cell leading edge//mitotic spindle//extracellular organelle//lumenal side of endoplasmic reticulum membrane//membrane//basolateral plasma membrane//intracellular membrane-bounded organelle//intrinsic component of …	GO:0019899//GO:0005244//GO:0022890//GO:0005272//GO:0043398//GO:0043167//GO:0022891//GO:0015267//GO:0015075//GO:0048763//GO:0005248//GO:0005215//GO:0044325//GO:0046872//GO:0022838//GO:0005262//GO:0015276//GO:0008324//GO:0022803//GO:0015278//GO:0046983//GO:0072509//GO:0003674//GO:0015079//GO:0019904//GO:0022834//GO:0005267//GO:0005509//GO:0022843//GO:0042802//GO:0005261//GO:0051117//GO:0022832//GO:…	enzyme binding//voltage-gated ion channel activity//inorganic cation transmembrane transporter activity//sodium channel activity//HLH domain binding//ion binding//substrate-specific transmembrane transporter activity//channel activity//ion transmembrane transporter activity//calcium-induced calcium release activity//voltage-gated sodium channel activity//transporter activity//ion channel binding/…	PKD2, PC2, TRPP2; polycystic kidney disease 2 (autosomal dominant); K04986 polycystin 2	http://www.genome.jp/dbget-bin/www_bget?ssc:641309	PKD2	Ion transport domain||Polycystic kidney disease type 2 protein||Polycystic kidney disease type 1 protein||EF-hand domain||Polycystin cation channel, PKD1/PKD2
ENSSSCG00000009228	166	64	56	143	147	144	5.641137987	1.986689721	1.595922873	4.027686048	4.316457451	3.720387313	1.791306297	4.021510271	63.67787074	139.2958216	-1.1293	5.55E-05	0.0005889	DOWN	GO:0044237//GO:0008150//GO:0044763//GO:0050789//GO:0007154//GO:0008152//GO:0009987//GO:0019538//GO:0050794//GO:0036211//GO:0050896//GO:0023014//GO:0007165//GO:0000165//GO:0035556//GO:0006793//GO:0065007//GO:0044267//GO:0043412//GO:0006468//GO:0006796//GO:0044238//GO:0044710//GO:0043170//GO:0044699//GO:0044260//GO:0016310//GO:0006464//GO:0051716//GO:0023052//GO:0044700//GO:0071704	cellular metabolic process//biological_process//single-organism cellular process//regulation of biological process//cell communication//metabolic process//cellular process//protein metabolic process//regulation of cellular process//protein modification process//response to stimulus//signal transduction by protein phosphorylation//signal transduction//MAPK cascade//intracellular signal transductio…	GO:0005575//GO:0044464//GO:0005623//GO:0005622	cellular_component//cell part//cell//intracellular	GO:0000166//GO:0060089//GO:0097367//GO:0003824//GO:0004871//GO:1901265//GO:0032550//GO:0016772//GO:0001882//GO:0032555//GO:0005488//GO:0035639//GO:0017076//GO:0036094//GO:0003674//GO:1901363//GO:0016773//GO:0004702//GO:0001883//GO:0032559//GO:0004672//GO:0016740//GO:0005057//GO:0005524//GO:0097159//GO:0004707//GO:0043167//GO:0032553//GO:0043168//GO:0016301//GO:0030554//GO:0004674//GO:0032549	nucleotide binding//molecular transducer activity//carbohydrate derivative binding//catalytic activity//signal transducer activity//nucleoside phosphate binding//purine ribonucleoside binding//transferase activity, transferring phosphorus-containing groups//nucleoside binding//purine ribonucleotide binding//binding//purine ribonucleoside triphosphate binding//purine nucleotide binding//small mole…	MAPK10; mitogen-activated protein kinase 10; K04440 c-Jun N-terminal kinase [EC:2.7.11.24]	http://www.genome.jp/dbget-bin/www_bget?ssc:100521736	MAPK10	Tyrosine-protein kinase, catalytic domain||Lipopolysaccharide kinase||Protein kinase domain||Protein kinase-like domain||Serine-threonine/tyrosine-protein kinase catalytic domain||Serine/threonine/dual specificity protein kinase, catalytic domain||Mitogen-activated protein (MAP) kinase, JNK
ENSSSCG00000009324	62	608	780	121	101	116	4.231567414	37.90570597	44.64464915	6.844723089	5.956380632	6.019142033	41.27517756	6.273415251	732.3001696	108.4275238	2.7557	9.51E-38	1.19E-34	UP	GO:1902022//GO:0006820//GO:0015802//GO:1902475//GO:0006865//GO:0051234//GO:0044765//GO:0098655//GO:0006812//GO:0034220//GO:0071705//GO:0044699//GO:1903825//GO:0055085//GO:1903401//GO:0046942//GO:0015809//GO:0015822//GO:0098656//GO:0051179//GO:0015807//GO:0015819//GO:0003333//GO:0015711//GO:1902578//GO:0015849//GO:0006810//GO:0071702//GO:0008150//GO:0006811//GO:0044763//GO:1903352//GO:1903826//GO:…	L-lysine transport//anion transport//basic amino acid transport//L-alpha-amino acid transmembrane transport//amino acid transport//establishment of localization//single-organism transport//cation transmembrane transport//cation transport//ion transmembrane transport//nitrogen compound transport//single-organism process//organic acid transmembrane transport//transmembrane transport//L-lysine trans…	GO:0016020//GO:0044425//GO:0005887//GO:0044459//GO:0005886//GO:0016021//GO:0031224//GO:0031226//GO:0005623//GO:0071944//GO:0044464//GO:0005575	membrane//membrane part//integral component of plasma membrane//plasma membrane part//plasma membrane//integral component of membrane//intrinsic component of membrane//intrinsic component of plasma membrane//cell//cell periphery//cell part//cellular_component	GO:0046943//GO:0008514//GO:0022891//GO:0005342//GO:0015179//GO:0000064//GO:0015174//GO:0008324//GO:0003674//GO:0015075//GO:0022804//GO:0015181//GO:0005215//GO:0022857//GO:0015189//GO:0015297//GO:0008509//GO:0022892//GO:0015291//GO:0015171	carboxylic acid transmembrane transporter activity//organic anion transmembrane transporter activity//substrate-specific transmembrane transporter activity//organic acid transmembrane transporter activity//L-amino acid transmembrane transporter activity//L-ornithine transmembrane transporter activity//basic amino acid transmembrane transporter activity//cation transmembrane transporter activity//…	SLC7A1, CAT-1; solute carrier family 7 (cationic amino acid transporter, y+ system), member 1; K13863 solute carrier family 7 (cationic amino acid transporter), member 1	http://www.genome.jp/dbget-bin/www_bget?ssc:503545	-	Cationic amino acid transport permease||Amino acid permease/ SLC12A domain||Amino acid/polyamine transporter I
ENSSSCG00000009324	62	608	780	121	101	116	4.231567414	37.90570597	44.64464915	6.844723089	5.956380632	6.019142033	41.27517756	6.273415251	732.3001696	108.4275238	2.7557	9.51E-38	1.19E-34	UP	GO:1902022//GO:0006820//GO:0015802//GO:1902475//GO:0006865//GO:0051234//GO:0044765//GO:0098655//GO:0006812//GO:0034220//GO:0071705//GO:0044699//GO:1903825//GO:0055085//GO:1903401//GO:0046942//GO:0015809//GO:0015822//GO:0098656//GO:0051179//GO:0015807//GO:0015819//GO:0003333//GO:0015711//GO:1902578//GO:0015849//GO:0006810//GO:0071702//GO:0008150//GO:0006811//GO:0044763//GO:1903352//GO:1903826//GO:…	L-lysine transport//anion transport//basic amino acid transport//L-alpha-amino acid transmembrane transport//amino acid transport//establishment of localization//single-organism transport//cation transmembrane transport//cation transport//ion transmembrane transport//nitrogen compound transport//single-organism process//organic acid transmembrane transport//transmembrane transport//L-lysine trans…	GO:0016020//GO:0044425//GO:0005887//GO:0044459//GO:0005886//GO:0016021//GO:0031224//GO:0031226//GO:0005623//GO:0071944//GO:0044464//GO:0005575	membrane//membrane part//integral component of plasma membrane//plasma membrane part//plasma membrane//integral component of membrane//intrinsic component of membrane//intrinsic component of plasma membrane//cell//cell periphery//cell part//cellular_component	GO:0046943//GO:0008514//GO:0022891//GO:0005342//GO:0015179//GO:0000064//GO:0015174//GO:0008324//GO:0003674//GO:0015075//GO:0022804//GO:0015181//GO:0005215//GO:0022857//GO:0015189//GO:0015297//GO:0008509//GO:0022892//GO:0015291//GO:0015171	carboxylic acid transmembrane transporter activity//organic anion transmembrane transporter activity//substrate-specific transmembrane transporter activity//organic acid transmembrane transporter activity//L-amino acid transmembrane transporter activity//L-ornithine transmembrane transporter activity//basic amino acid transmembrane transporter activity//cation transmembrane transporter activity//…	SLC7A1, CAT-1; solute carrier family 7 (cationic amino acid transporter, y+ system), member 1; K13863 solute carrier family 7 (cationic amino acid transporter), member 1	http://www.genome.jp/dbget-bin/www_bget?ssc:503545	-	Cationic amino acid transport permease||Amino acid permease/ SLC12A domain||Amino acid/polyamine transporter I
ENSSSCG00000009350	26	60	77	20	23	17	1.921172381	4.04981955	4.771434306	1.224852859	1.468494475	0.955012235	4.410626928	1.216119856	72.27997857	19.31062576	1.9042	6.15E-07	1.15E-05	UP	--	--	--	--	--	--	NBEA; neurobeachin	http://www.genome.jp/dbget-bin/www_bget?ssc:100521513	-	Domain of unknown function DUF1088||BEACH domain
ENSSSCG00000009381	180	389	371	169	158	148	7.234333808	14.28127809	12.50446703	5.629550013	5.486995708	4.522252235	13.39287256	5.212932652	402.7695265	152.6472313	1.3998	2.13E-11	1.04E-09	UP	--	--	GO:0016020//GO:0044425//GO:0005575//GO:0016021//GO:0031224	membrane//membrane part//cellular_component//integral component of membrane//intrinsic component of membrane	--	--	ALG11; ALG11, alpha-1,2-mannosyltransferase; K03844 alpha-1,2-mannosyltransferase [EC:2.4.1.131]	http://www.genome.jp/dbget-bin/www_bget?ssc:100152645	ALG11	Glycosyl transferase, family 1
ENSSSCG00000009446	14	37	31	9	18	11	0.181349779	0.437806449	0.336756453	0.096625653	0.20147121	0.108329991	0.387281451	0.135475618	36.10763779	12.22062814	1.563	0.0018264	0.010779	UP	GO:1990709//GO:0044087//GO:0010646//GO:0050803//GO:0065007//GO:0044802//GO:0044699//GO:0050807//GO:0044707//GO:0051641//GO:0051648//GO:1904071//GO:0061024//GO:0044085//GO:0097090//GO:0098742//GO:0050804//GO:0050808//GO:0032879//GO:0044700//GO:0097479//GO:2000807//GO:0007268//GO:0023052//GO:1901629//GO:0022607//GO:0071840//GO:0030534//GO:0048519//GO:0051128//GO:0060341//GO:0044763//GO:0050789//GO:…	presynaptic active zone organization//regulation of cellular component biogenesis//regulation of cell communication//regulation of synapse structure or activity//biological regulation//single-organism membrane organization//single-organism process//regulation of synapse organization//single-multicellular organism process//cellular localization//vesicle localization//presynaptic active zone assemb…	GO:0005886//GO:0016020//GO:0044425//GO:0044464//GO:0005575//GO:0016021//GO:0031224//GO:0005623//GO:0071944	plasma membrane//membrane//membrane part//cell part//cellular_component//integral component of membrane//intrinsic component of membrane//cell//cell periphery	GO:0003674//GO:0046872//GO:0043167//GO:0043169//GO:0005488//GO:0005509	molecular_function//metal ion binding//ion binding//cation binding//binding//calcium ion binding	PCDH17; protocadherin 17; K16499 protocadherin delta 2	http://www.genome.jp/dbget-bin/www_bget?ssc:100157362	PCDH17	Cadherin||Cadherin-like||Cadherin, N-terminal
ENSSSCG00000009457	8	22	34	9	3	8	0.491614389	1.234948126	1.752180138	0.458393073	0.159296909	0.373758961	1.493564132	0.330482981	29.46413042	6.397804266	2.2033	0.00022121	0.0018879	UP	GO:1901362//GO:0044249//GO:0018130//GO:0044085//GO:1903506//GO:0006352//GO:0006139//GO:0044260//GO:0006366//GO:0044271//GO:0032774//GO:0071704//GO:0032502//GO:2001141//GO:0044238//GO:0090304//GO:1901360//GO:0009889//GO:0034645//GO:0065003//GO:0019438//GO:0065004//GO:0065007//GO:0044707//GO:0044699//GO:0010556//GO:0009059//GO:0046483//GO:0016070//GO:0070897//GO:0034641//GO:0043933//GO:0019222//GO:…	organic cyclic compound biosynthetic process//cellular biosynthetic process//heterocycle biosynthetic process//cellular component biogenesis//regulation of nucleic acid-templated transcription//DNA-templated transcription, initiation//nucleobase-containing compound metabolic process//cellular macromolecule metabolic process//transcription from RNA polymerase II promoter//cellular nitrogen compoun…	GO:0043231//GO:0005634//GO:0005667//GO:0005622//GO:0043229//GO:0032991//GO:0005623//GO:0044464//GO:0043234//GO:0043227//GO:0005575//GO:0044424//GO:0043226	intracellular membrane-bounded organelle//nucleus//transcription factor complex//intracellular//intracellular organelle//macromolecular complex//cell//cell part//protein complex//membrane-bounded organelle//cellular_component//intracellular part//organelle	GO:0000983//GO:0001071//GO:0003674//GO:0000981//GO:0001075//GO:0003700	transcription factor activity, RNA polymerase II core promoter sequence-specific//nucleic acid binding transcription factor activity//molecular_function//RNA polymerase II transcription factor activity, sequence-specific DNA binding//transcription factor activity, RNA polymerase II core promoter sequence-specific binding involved in preinitiation complex assembly//transcription factor activity, s…	DACH1; dachshund homolog 1 (Drosophila)	http://www.genome.jp/dbget-bin/www_bget?ssc:100156238	-	Transforming protein Ski||Putative DNA-binding domain
ENSSSCG00000009464	48	137	168	47	42	60	2.030469848	5.293797325	5.959774478	1.647836443	1.535168647	1.929627968	5.626785902	1.704211019	161.0250353	47.62795868	1.7574	2.61E-10	1.05E-08	UP	--	--	--	--	--	--	TBC1 domain family member 4-like; K17902 TBC1 domain family member 4	http://www.genome.jp/dbget-bin/www_bget?ssc:100523202	-	Protein of unknown function DUF3350||PTB/PI domain
ENSSSCG00000009489	12	62	72	14	12	21	2.279825794	10.75978373	11.47144561	2.204496383	1.96994072	3.033239754	11.11561467	2.402558952	70.8034496	14.98474926	2.2403	2.81E-08	7.21E-07	UP	--	--	GO:0005575//GO:0044464//GO:0031224//GO:0044421//GO:0071944//GO:0031012//GO:0005623//GO:0005886//GO:0005578//GO:0031225//GO:0005576//GO:0044425//GO:0016020	cellular_component//cell part//intrinsic component of membrane//extracellular region part//cell periphery//extracellular matrix//cell//plasma membrane//proteinaceous extracellular matrix//anchored component of membrane//extracellular region//membrane part//membrane	GO:0043395//GO:0097367//GO:0043394//GO:0005515//GO:0005488//GO:1901681//GO:0003674//GO:0043167//GO:0001948//GO:0043168	heparan sulfate proteoglycan binding//carbohydrate derivative binding//proteoglycan binding//protein binding//binding//sulfur compound binding//molecular_function//ion binding//glycoprotein binding//anion binding	glypican-6-like	http://www.genome.jp/dbget-bin/www_bget?ssc:102166299	-	Glypican
ENSSSCG00000009495	53	576	640	109	103	145	3.085731955	30.63347376	31.24838231	5.259806463	5.181685469	6.41826077	30.94092804	5.619917567	642.9436353	114.0876424	2.4945	3.44E-34	2.79E-31	UP	GO:0006821//GO:0006820//GO:0098661//GO:0055085//GO:0098660//GO:0044699//GO:0015698//GO:0034220//GO:0044765//GO:0051234//GO:1902578//GO:0051179//GO:0098656//GO:0009987//GO:1902476//GO:0044763//GO:0006811//GO:0008150//GO:0006810	chloride transport//anion transport//inorganic anion transmembrane transport//transmembrane transport//inorganic ion transmembrane transport//single-organism process//inorganic anion transport//ion transmembrane transport//single-organism transport//establishment of localization//single-organism localization//localization//anion transmembrane transport//cellular process//chloride transmembrane tr…	GO:0044425//GO:0016020//GO:0031224//GO:0016021//GO:0005575	membrane part//membrane//intrinsic component of membrane//integral component of membrane//cellular_component	GO:0042626//GO:0016817//GO:0015108//GO:0030554//GO:0032549//GO:0032553//GO:0043167//GO:0043168//GO:0015103//GO:0016462//GO:0015267//GO:0022891//GO:0005215//GO:0016818//GO:0022804//GO:0015075//GO:0015399//GO:0005524//GO:0097159//GO:0022838//GO:0003674//GO:0022803//GO:1901363//GO:0016820//GO:0032559//GO:0005253//GO:0001883//GO:0016787//GO:0017076//GO:0035639//GO:0036094//GO:0032550//GO:0022892//GO:…	ATPase activity, coupled to transmembrane movement of substances//hydrolase activity, acting on acid anhydrides//chloride transmembrane transporter activity//adenyl nucleotide binding//ribonucleoside binding//ribonucleotide binding//ion binding//anion binding//inorganic anion transmembrane transporter activity//pyrophosphatase activity//channel activity//substrate-specific transmembrane transport…	multidrug resistance-associated protein 4-like; K05673 ATP-binding cassette, subfamily C (CFTR/MRP), member 4	http://www.genome.jp/dbget-bin/www_bget?ssc:100152536	-	ABC transporter type 1, transmembrane domain||ABC transporter-like||P-loop containing nucleoside triphosphate hydrolase||Cystic fibrosis transmembrane conductance regulator
ENSSSCG00000009531	7	108	183	12	9	13	0.958199254	13.50432806	21.00748757	1.361444596	1.064515017	1.352907699	17.25590781	1.259622437	152.905581	10.88248718	3.8126	2.72E-10	1.09E-08	UP	--	--	GO:0005622//GO:0043229//GO:0005634//GO:0043231//GO:0044464//GO:0005575//GO:0043227//GO:0044424//GO:0043226//GO:0005623	intracellular//intracellular organelle//nucleus//intracellular membrane-bounded organelle//cell part//cellular_component//membrane-bounded organelle//intracellular part//organelle//cell	GO:0003674//GO:0003824//GO:0016787	molecular_function//catalytic activity//hydrolase activity	testis-expressed sequence 30 protein-like	http://www.genome.jp/dbget-bin/www_bget?ssc:100622843	-	Alpha/Beta hydrolase fold||Dienelactone hydrolase
ENSSSCG00000009623	577	1830	1802	795	735	697	22.67576327	65.69444177	59.38901535	25.89489581	24.9588709	20.825043	62.54172856	23.89293657	1923.884277	715.6217076	1.4268	4.66E-17	5.27E-15	UP	GO:0098662//GO:0048878//GO:0055082//GO:0051179//GO:0006826//GO:0006875//GO:0065008//GO:0015684//GO:0071577//GO:1902578//GO:0072511//GO:0006829//GO:0055080//GO:0071578//GO:0072507//GO:0006810//GO:0008150//GO:0006811//GO:0044763//GO:0009987//GO:0098771//GO:0042592//GO:0019725//GO:0055065//GO:0072503//GO:1903874//GO:0070838//GO:0006873//GO:0006882//GO:0030001//GO:0030003//GO:0034755//GO:0044765//GO:…	inorganic cation transmembrane transport//chemical homeostasis//cellular chemical homeostasis//localization//iron ion transport//cellular metal ion homeostasis//regulation of biological quality//ferrous iron transport//zinc II ion transmembrane transport//single-organism localization//divalent inorganic cation transport//zinc II ion transport//cation homeostasis//zinc II ion transmembrane import/…	GO:0016021//GO:0031224//GO:0031226//GO:0005623//GO:0071944//GO:0005737//GO:0044444//GO:0044464//GO:0043227//GO:0005575//GO:0005794//GO:0044424//GO:0043226//GO:0043231//GO:0016020//GO:0044425//GO:0005887//GO:0044459//GO:0005886//GO:0005783//GO:0005622//GO:0043229//GO:0012505	integral component of membrane//intrinsic component of membrane//intrinsic component of plasma membrane//cell//cell periphery//cytoplasm//cytoplasmic part//cell part//membrane-bounded organelle//cellular_component//Golgi apparatus//intracellular part//organelle//intracellular membrane-bounded organelle//membrane//membrane part//integral component of plasma membrane//plasma membrane part//plasma m…	GO:0046915//GO:0022857//GO:0022892//GO:0046873//GO:0022891//GO:0015093//GO:0022890//GO:0008324//GO:0072509//GO:0003674//GO:0005381//GO:0015075//GO:0005215//GO:0005385	transition metal ion transmembrane transporter activity//transmembrane transporter activity//substrate-specific transporter activity//metal ion transmembrane transporter activity//substrate-specific transmembrane transporter activity//ferrous iron transmembrane transporter activity//inorganic cation transmembrane transporter activity//cation transmembrane transporter activity//divalent inorganic …	SLC39A14; solute carrier family 39 (zinc transporter), member 14; K14720 solute carrier family 39 (zinc transporter), member 14	http://www.genome.jp/dbget-bin/www_bget?ssc:100152468	SLC39A14	Zinc/iron permease
ENSSSCG00000009855	14	27	32	7	11	8	0.530305378	0.93422868	1.016513642	0.219764214	0.360032889	0.23038543	0.975371161	0.270060844	31.16508289	8.354072896	1.8994	0.00067568	0.0047903	UP	GO:0006796//GO:0044238//GO:0065007//GO:0044267//GO:0043412//GO:0006468//GO:0044699//GO:0043170//GO:0006464//GO:0016310//GO:0051716//GO:0044260//GO:0071704//GO:0023052//GO:0044700//GO:0044237//GO:0008150//GO:0050789//GO:0044763//GO:0019538//GO:0007154//GO:0008152//GO:0009987//GO:0050896//GO:0036211//GO:0050794//GO:0007165//GO:0006793//GO:0035556	phosphate-containing compound metabolic process//primary metabolic process//biological regulation//cellular protein metabolic process//macromolecule modification//protein phosphorylation//single-organism process//macromolecule metabolic process//cellular protein modification process//phosphorylation//cellular response to stimulus//cellular macromolecule metabolic process//organic substance metabo…	GO:0005622//GO:0005575//GO:0044464//GO:0005623	intracellular//cellular_component//cell part//cell	GO:1901363//GO:0016773//GO:0001883//GO:0032559//GO:0003674//GO:0016740//GO:0097159//GO:0005524//GO:0004672//GO:0046872//GO:0043167//GO:0032553//GO:0043168//GO:0030554//GO:0032549//GO:0016301//GO:0097367//GO:0043169//GO:0000166//GO:0003824//GO:0005488//GO:0032555//GO:1901265//GO:0032550//GO:0016772//GO:0001882//GO:0035639//GO:0017076//GO:0036094	heterocyclic compound binding//phosphotransferase activity, alcohol group as acceptor//purine nucleoside binding//adenyl ribonucleotide binding//molecular_function//transferase activity//organic cyclic compound binding//ATP binding//protein kinase activity//metal ion binding//ion binding//ribonucleotide binding//anion binding//adenyl nucleotide binding//ribonucleoside binding//kinase activity//ca…	KSR2; kinase suppressor of ras 2; K18529 kinase suppressor of Ras 2 [EC:2.7.11.1]	http://www.genome.jp/dbget-bin/www_bget?ssc:100519054	KSR2	Protein kinase C-like, phorbol ester/diacylglycerol-binding domain||Tyrosine-protein kinase, catalytic domain||Serine-threonine/tyrosine-protein kinase catalytic domain||Protein kinase-like domain||Protein kinase domain||Serine/threonine/dual specificity protein kinase, catalytic domain
ENSSSCG00000009909	2731	1618	1980	3641	3346	5383	268.5875191	145.3563739	163.3031473	296.787595	284.3423567	402.4904081	154.3297606	327.8734533	1899.626752	3946.412288	-1.0548	0.0013116	0.0082005	DOWN	GO:0015992//GO:0055085//GO:0098660//GO:0044699//GO:0034220//GO:0006812//GO:0006818//GO:0098655//GO:0044765//GO:0051234//GO:1902578//GO:1902600//GO:0015672//GO:0051179//GO:0098662//GO:0009987//GO:0006811//GO:0008150//GO:0044763//GO:0006810	proton transport//transmembrane transport//inorganic ion transmembrane transport//single-organism process//ion transmembrane transport//cation transport//hydrogen transport//cation transmembrane transport//single-organism transport//establishment of localization//single-organism localization//hydrogen ion transmembrane transport//monovalent inorganic cation transport//localization//inorganic cati…	GO:0098803//GO:0031975//GO:0005746//GO:0031966//GO:0044425//GO:0031090//GO:0043231//GO:0016020//GO:0044429//GO:0043229//GO:0044455//GO:0045277//GO:0070069//GO:0005622//GO:0070469//GO:0098800//GO:0005623//GO:0005751//GO:0032991//GO:0098798//GO:0031967//GO:0044422//GO:0044446//GO:0005743//GO:0098796//GO:0019866//GO:0043226//GO:0005739//GO:0044424//GO:0043227//GO:0005575//GO:0044464//GO:0043234//GO:…	respiratory chain complex//envelope//mitochondrial respiratory chain//mitochondrial membrane//membrane part//organelle membrane//intracellular membrane-bounded organelle//membrane//mitochondrial part//intracellular organelle//mitochondrial membrane part//respiratory chain complex IV//cytochrome complex//intracellular//respiratory chain//inner mitochondrial membrane protein complex//cell//mitochon…	GO:0016676//GO:0022890//GO:0015002//GO:0022891//GO:0005215//GO:0015075//GO:0003674//GO:0008324//GO:0016675//GO:0016491//GO:0022892//GO:0004129//GO:0009055//GO:0022857//GO:0015078//GO:0003824//GO:0015077	oxidoreductase activity, acting on a heme group of donors, oxygen as acceptor//inorganic cation transmembrane transporter activity//heme-copper terminal oxidase activity//substrate-specific transmembrane transporter activity//transporter activity//ion transmembrane transporter activity//molecular_function//cation transmembrane transporter activity//oxidoreductase activity, acting on a heme group …	COX6A1; cytochrome c oxidase subunit VIa polypeptide 1; K02266 cytochrome c oxidase subunit 6a	http://www.genome.jp/dbget-bin/www_bget?ssc:100152232	COX6A1	Cytochrome c oxidase, subunit VIa
ENSSSCG00000009914	65	675	739	116	87	151	5.993439853	56.8536044	57.14424119	8.865060872	6.931600778	10.58538771	56.9989228	8.794016454	747.8005227	113.0090398	2.7262	1.86E-41	4.25E-38	UP	--	--	GO:0016020//GO:0044425//GO:0016021//GO:0031224//GO:0005575	membrane//membrane part//integral component of membrane//intrinsic component of membrane//cellular_component	GO:0019899//GO:0003674//GO:0005488//GO:0005515	enzyme binding//molecular_function//binding//protein binding	MLEC; malectin	http://www.genome.jp/dbget-bin/www_bget?ssc:100156249	MLEC	Malectin
ENSSSCG00000009914	65	675	739	116	87	151	5.993439853	56.8536044	57.14424119	8.865060872	6.931600778	10.58538771	56.9989228	8.794016454	747.8005227	113.0090398	2.7262	1.86E-41	4.25E-38	UP	--	--	GO:0016020//GO:0044425//GO:0016021//GO:0031224//GO:0005575	membrane//membrane part//integral component of membrane//intrinsic component of membrane//cellular_component	GO:0019899//GO:0003674//GO:0005488//GO:0005515	enzyme binding//molecular_function//binding//protein binding	MLEC; malectin	http://www.genome.jp/dbget-bin/www_bget?ssc:100156249	MLEC	Malectin
ENSSSCG00000010067	7231	3260	3981	7562	7332	10341	1307.517103	538.4657105	603.6795046	1133.304538	1145.573523	1421.603823	571.0726076	1233.493961	3823.132705	8062.566352	-1.0765	4.38E-06	6.55E-05	DOWN	GO:0009058//GO:0042771//GO:0036211//GO:0031664//GO:0050896//GO:0050794//GO:0030888//GO:2000341//GO:0097193//GO:0018193//GO:0043270//GO:0008283//GO:0032496//GO:0010738//GO:0070371//GO:0044070//GO:0009892//GO:0010648//GO:0080134//GO:0016043//GO:0002696//GO:0050865//GO:1901797//GO:0051179//GO:0009617//GO:0071396//GO:1902230//GO:0070663//GO:0031401//GO:0010562//GO:0060255//GO:0032944//GO:0002260//GO:…	biosynthetic process//intrinsic apoptotic signaling pathway in response to DNA damage by p53 class mediator//protein modification process//regulation of lipopolysaccharide-mediated signaling pathway//response to stimulus//regulation of cellular process//regulation of B cell proliferation//regulation of chemokine (C-X-C motif) ligand 2 production//intrinsic apoptotic signaling pathway//peptidyl-am…	GO:0044446//GO:0044422//GO:0044421//GO:0031982//GO:0005623//GO:0005615//GO:0043227//GO:0005575//GO:0044464//GO:0031981//GO:0031988//GO:0044428//GO:0070062//GO:0005737//GO:0070013//GO:0065010//GO:0043226//GO:0044424//GO:0043230//GO:0005634//GO:0009986//GO:0043231//GO:0043209//GO:1903561//GO:0005622//GO:0043233//GO:0005654//GO:0031974//GO:0005576//GO:0043229	intracellular organelle part//organelle part//extracellular region part//vesicle//cell//extracellular space//membrane-bounded organelle//cellular_component//cell part//nuclear lumen//membrane-bounded vesicle//nuclear part//extracellular exosome//cytoplasm//intracellular organelle lumen//extracellular membrane-bounded organelle//organelle//intracellular part//extracellular organelle//nucleus//cell…	GO:0005488//GO:0016860//GO:0005125//GO:0050178//GO:0003824//GO:0004167//GO:0005515//GO:0005102//GO:0016863//GO:0005126//GO:0003674//GO:0042056//GO:0016862//GO:0016853	binding//intramolecular oxidoreductase activity//cytokine activity//phenylpyruvate tautomerase activity//catalytic activity//dopachrome isomerase activity//protein binding//receptor binding//intramolecular oxidoreductase activity, transposing C=C bonds//cytokine receptor binding//molecular_function//chemoattractant activity//intramolecular oxidoreductase activity, interconverting keto- and enol-g…	MIF; macrophage migration inhibitory factor (glycosylation-inhibiting factor) (EC:5.3.3.12 5.3.2.1); K07253 phenylpyruvate tautomerase [EC:5.3.2.1]	http://www.genome.jp/dbget-bin/www_bget?ssc:397412	MIF	Tautomerase/MIF superfamily||Macrophage migration inhibitory factor
ENSSSCG00000010307	34	405	494	81	77	97	2.23598299	24.32965986	27.24468333	4.415049075	4.375541407	4.849850376	25.78717159	4.546813619	474.6659431	81.61497855	2.54	2.92E-31	1.63E-28	UP	GO:0044249//GO:0070085//GO:0006464//GO:0044260//GO:0071704//GO:0043413//GO:0044238//GO:0034645//GO:1901137//GO:0006486//GO:0044267//GO:0043412//GO:0044699//GO:0009059//GO:0044723//GO:0044710//GO:0043170//GO:0009101//GO:1901135//GO:0009058//GO:0036211//GO:1901576//GO:0006487//GO:0009100//GO:0044237//GO:0044763//GO:0008150//GO:0036065//GO:0005975//GO:0019538//GO:0009987//GO:0008152	cellular biosynthetic process//glycosylation//cellular protein modification process//cellular macromolecule metabolic process//organic substance metabolic process//macromolecule glycosylation//primary metabolic process//cellular macromolecule biosynthetic process//carbohydrate derivative biosynthetic process//protein glycosylation//cellular protein metabolic process//macromolecule modification//s…	GO:0016020//GO:0043231//GO:0031090//GO:0044425//GO:0043230//GO:0032580//GO:0000139//GO:0005622//GO:1903561//GO:0005795//GO:0098791//GO:0043229//GO:0005576//GO:0012505//GO:0031984//GO:0031982//GO:0044421//GO:0044422//GO:0044446//GO:0031224//GO:0016021//GO:0005623//GO:0031985//GO:0044444//GO:0005737//GO:0070062//GO:0044431//GO:0031988//GO:0044464//GO:0005575//GO:0043227//GO:0098588//GO:0044424//GO:…	membrane//intracellular membrane-bounded organelle//organelle membrane//membrane part//extracellular organelle//Golgi cisterna membrane//Golgi membrane//intracellular//extracellular vesicle//Golgi stack//Golgi subcompartment//intracellular organelle//extracellular region//endomembrane system//organelle subcompartment//vesicle//extracellular region part//organelle part//intracellular organelle par…	GO:0016758//GO:0003674//GO:0016740//GO:0016757//GO:0046920//GO:0008417//GO:0003824	transferase activity, transferring hexosyl groups//molecular_function//transferase activity//transferase activity, transferring glycosyl groups//alpha-(1->3)-fucosyltransferase activity//fucosyltransferase activity//catalytic activity	FUT11; fucosyltransferase 11 (alpha (1,3) fucosyltransferase); K11257 galactoside 3-L-fucosyltransferase 11 [EC:2.4.1.-]	http://www.genome.jp/dbget-bin/www_bget?ssc:100157040	FUT11	Alpha-(1, 3)-fucosyltransferase, metazoan||Glycosyl transferase family 10
ENSSSCG00000010546	33	87	76	33	50	22	1.49385241	3.597530135	2.885177798	1.238136795	1.955758611	0.757152674	3.241353966	1.317016027	86.49791179	33.93151645	1.35	5.06E-05	0.0005457	UP	GO:0006631//GO:0033559//GO:0006082//GO:0055114//GO:0044237//GO:0044763//GO:0008150//GO:0019369//GO:0008152//GO:0009987//GO:0032787//GO:0044238//GO:0001676//GO:0043436//GO:1901568//GO:0044699//GO:0044710//GO:0006690//GO:0006629//GO:0044281//GO:0044255//GO:0071704//GO:0019373//GO:0019752	fatty acid metabolic process//unsaturated fatty acid metabolic process//organic acid metabolic process//oxidation-reduction process//cellular metabolic process//single-organism cellular process//biological_process//arachidonic acid metabolic process//metabolic process//cellular process//monocarboxylic acid metabolic process//primary metabolic process//long-chain fatty acid metabolic process//oxoa…	GO:0005575//GO:0016021//GO:0031224//GO:0044425//GO:0016020	cellular_component//integral component of membrane//intrinsic component of membrane//membrane part//membrane	GO:0043169//GO:0003824//GO:0005488//GO:0016705//GO:0008395//GO:1901363//GO:0020037//GO:0016491//GO:0003674//GO:0046914//GO:0097159//GO:0008392//GO:0046872//GO:0004497//GO:0043167//GO:0005506//GO:0008391//GO:0046906	cation binding//catalytic activity//binding//oxidoreductase activity, acting on paired donors, with incorporation or reduction of molecular oxygen//steroid hydroxylase activity//heterocyclic compound binding//heme binding//oxidoreductase activity//molecular_function//transition metal ion binding//organic cyclic compound binding//arachidonic acid epoxygenase activity//metal ion binding//monooxygen…	CYP2C33; cytochrome P450 2C33; K07413 cytochrome P450, family 2, subfamily C [EC:1.14.14.1]	http://www.genome.jp/dbget-bin/www_bget?ssc:403107	-	Cytochrome P450||Cytochrome P450, B-class||Cytochrome P450, E-class, group IV||Cytochrome P450, E-class, group I
ENSSSCG00000010607	1552	12129	13599	4291	3266	4124	38.2650852	273.1664756	281.179192	87.68603253	69.57907367	77.30305401	277.1728338	78.18938673	13601.47594	3745.229265	1.8606	4.80E-31	2.60E-28	UP	--	--	GO:0005575//GO:0016021//GO:0031224//GO:0016020//GO:0044425	cellular_component//integral component of membrane//intrinsic component of membrane//membrane//membrane part	--	--	COL17A1; collagen, type XVII, alpha 1; K07603 collagen, type XVII, alpha	http://www.genome.jp/dbget-bin/www_bget?ssc:414914	-	Collagen triple helix repeat
ENSSSCG00000010672	55	93	124	50	45	44	3.483067185	5.379891864	6.585459518	2.624400456	2.4624259	2.118453161	5.982675691	2.401759839	114.4219742	44.65763177	1.3574	5.71E-06	8.24E-05	UP	GO:0042886//GO:0006887//GO:0001678//GO:1902578//GO:0030010//GO:0009914//GO:0007267//GO:0065008//GO:0035773//GO:0048878//GO:0032940//GO:0055082//GO:0071310//GO:0050896//GO:0007163//GO:0051179//GO:0007154//GO:0019725//GO:0042592//GO:0016192//GO:0046879//GO:1901701//GO:0009987//GO:0006810//GO:0034284//GO:0033036//GO:0044763//GO:0030073//GO:0008150//GO:0071702//GO:0071322//GO:0002790//GO:0070887//GO:…	amide transport//exocytosis//cellular glucose homeostasis//single-organism localization//establishment of cell polarity//hormone transport//cell-cell signaling//regulation of biological quality//insulin secretion involved in cellular response to glucose stimulus//chemical homeostasis//secretion by cell//cellular chemical homeostasis//cellular response to organic substance//response to stimulus//e…	GO:0005623//GO:0044422//GO:0044446//GO:0043226//GO:0044424//GO:0070013//GO:0031981//GO:0044428//GO:0005737//GO:0044444//GO:0043227//GO:0005575//GO:0044464//GO:0005768//GO:0043231//GO:0005634//GO:0012505//GO:0031974//GO:0043229//GO:0005654//GO:0005622//GO:0043233	cell//organelle part//intracellular organelle part//organelle//intracellular part//intracellular organelle lumen//nuclear lumen//nuclear part//cytoplasm//cytoplasmic part//membrane-bounded organelle//cellular_component//cell part//endosome//intracellular membrane-bounded organelle//nucleus//endomembrane system//membrane-enclosed lumen//intracellular organelle//nucleoplasm//intracellular//organell…	GO:0042803//GO:0042802//GO:0019901//GO:0005488//GO:0019900//GO:0005515//GO:0031267//GO:0019899//GO:0051020//GO:0017137//GO:0017016//GO:0003674//GO:0046983	protein homodimerization activity//identical protein binding//protein kinase binding//binding//kinase binding//protein binding//small GTPase binding//enzyme binding//GTPase binding//Rab GTPase binding//Ras GTPase binding//molecular_function//protein dimerization activity	RAB11FIP2; RAB11 family interacting protein 2 (class I); K12484 Rab11 family-interacting protein 1/2/5	http://www.genome.jp/dbget-bin/www_bget?ssc:100153733	RAB11FIP2	Rab-binding domain FIP-RBD||C2 domain
ENSSSCG00000010698	22	69	65	29	23	29	2.382417955	6.825520872	5.903014721	2.602880373	2.152160236	2.387593006	6.364267797	2.380877872	71.0278731	25.96229894	1.452	7.74E-05	0.00078417	UP	--	--	GO:0005575//GO:0031224//GO:0016021//GO:0044425//GO:0016020	cellular_component//intrinsic component of membrane//integral component of membrane//membrane part//membrane	--	--	FGFR2, BEK, FGF-R, FGFR2IIIb, fgfr72IIIb; fibroblast growth factor receptor 2 (EC:2.7.10.1); K05093 fibroblast growth factor receptor 2 [EC:2.7.10.1]	http://www.genome.jp/dbget-bin/www_bget?ssc:396762	-	-||Immunoglobulin I-set||Immunoglobulin subtype 2||Immunoglobulin subtype||Immunoglobulin||Immunoglobulin-like domain||Immunoglobulin V-set domain
ENSSSCG00000010699	65	170	241	82	59	85	4.084504143	9.758124197	12.70013285	4.270716812	3.203535126	4.060803152	11.22912852	3.845018364	216.5193307	72.36534124	1.5811	9.59E-09	2.74E-07	UP	GO:0036211//GO:0006508//GO:1901575//GO:0009056//GO:0043632//GO:0019941//GO:0044237//GO:0008150//GO:0009987//GO:0008152//GO:0044265//GO:0019538//GO:0016598//GO:0044248//GO:0044260//GO:0009057//GO:0006464//GO:0071704//GO:0030163//GO:0051603//GO:0044267//GO:0043412//GO:0044238//GO:0006511//GO:0044257//GO:0043170	protein modification process//proteolysis//organic substance catabolic process//catabolic process//modification-dependent macromolecule catabolic process//modification-dependent protein catabolic process//cellular metabolic process//biological_process//cellular process//metabolic process//cellular macromolecule catabolic process//protein metabolic process//protein arginylation//cellular catabolic…	GO:0005623//GO:0044464//GO:0005575//GO:0043227//GO:0005737//GO:0044424//GO:0043226//GO:0005634//GO:0043231//GO:0005622//GO:0043229	cell//cell part//cellular_component//membrane-bounded organelle//cytoplasm//intracellular part//organelle//nucleus//intracellular membrane-bounded organelle//intracellular//intracellular organelle	GO:0016746//GO:0016755//GO:0003824//GO:0003674//GO:0004057//GO:0016740	transferase activity, transferring acyl groups//transferase activity, transferring amino-acyl groups//catalytic activity//molecular_function//arginyltransferase activity//transferase activity	ATE1; arginyltransferase 1; K00685 arginine-tRNA-protein transferase [EC:2.3.2.8]	http://www.genome.jp/dbget-bin/www_bget?ssc:100512816	ATE1	Arginine-tRNA-protein transferase 1, eukaryotic||Arginine-tRNA-protein transferase, C-terminal||Arginine-tRNA-protein transferase, N-terminal||Acyl-CoA N-acyltransferase
ENSSSCG00000010779	1	65	49	8	5	4	0.138244756	8.208304471	5.680806311	0.916641657	0.597269261	0.420412562	6.944555391	0.644774493	60.6286313	5.489483525	3.4653	3.52E-12	1.91E-10	UP	GO:0044699//GO:0006996//GO:0070192//GO:0007127//GO:0007126//GO:0051321//GO:0007059//GO:0007129//GO:0045143//GO:0044085//GO:0022402//GO:0048285//GO:1903046//GO:0007130//GO:0009987//GO:0000003//GO:0071840//GO:1902589//GO:0022607//GO:0008150//GO:0044763//GO:0070193//GO:0007049//GO:0098813//GO:0045132//GO:0000280//GO:0051276//GO:0016043	single-organism process//organelle organization//chromosome organization involved in meiosis//meiosis I//meiotic nuclear division//meiotic cell cycle//chromosome segregation//synapsis//homologous chromosome segregation//cellular component biogenesis//cell cycle process//organelle fission//meiotic cell cycle process//synaptonemal complex assembly//cellular process//reproduction//cellular component…	GO:0031974//GO:0043229//GO:0005694//GO:0044427//GO:0043233//GO:0000793//GO:0005622//GO:0043231//GO:0005634//GO:0044424//GO:0043226//GO:0000801//GO:0070013//GO:0031981//GO:0044428//GO:0044464//GO:0000228//GO:0000794//GO:0043227//GO:0005575//GO:0005623//GO:0000795//GO:0043232//GO:0044454//GO:0043228//GO:0044422//GO:0044446	membrane-enclosed lumen//intracellular organelle//chromosome//chromosomal part//organelle lumen//condensed chromosome//intracellular//intracellular membrane-bounded organelle//nucleus//intracellular part//organelle//central element//intracellular organelle lumen//nuclear lumen//nuclear part//cell part//nuclear chromosome//condensed nuclear chromosome//membrane-bounded organelle//cellular_componen…	GO:0003674//GO:0003824	molecular_function//catalytic activity	SYCE1; synaptonemal complex central element protein 1	http://www.genome.jp/dbget-bin/www_bget?ssc:100156954	-	-
ENSSSCG00000010924	288	143	208	370	338	503	25.31038339	11.4797838	15.32974067	26.95062853	25.66695981	33.60789011	13.40476223	28.74182615	184.8406979	386.8012648	-1.0653	0.00013842	0.0012666	DOWN	GO:0016567//GO:0035519//GO:0070979//GO:0050896//GO:0036211//GO:0006950//GO:0006725//GO:0070647//GO:0044314//GO:0044237//GO:0070936//GO:0044763//GO:0008150//GO:0006259//GO:0070534//GO:0006513//GO:0085020//GO:0009987//GO:0008152//GO:0006807//GO:0019538//GO:0006139//GO:0044260//GO:0006974//GO:0051716//GO:0006281//GO:0006464//GO:0000209//GO:0033554//GO:0071704//GO:0044267//GO:0043412//GO:0044238//GO:…	protein ubiquitination//protein K29-linked ubiquitination//protein K11-linked ubiquitination//response to stimulus//protein modification process//response to stress//cellular aromatic compound metabolic process//protein modification by small protein conjugation or removal//protein K27-linked ubiquitination//cellular metabolic process//protein K48-linked ubiquitination//single-organism cellular pr…	GO:0005623//GO:0044464//GO:0005575//GO:0043227//GO:0005737//GO:0044424//GO:0043226//GO:0005634//GO:0043231//GO:0005622//GO:0043229	cell//cell part//cellular_component//membrane-bounded organelle//cytoplasm//intracellular part//organelle//nucleus//intracellular membrane-bounded organelle//intracellular//intracellular organelle	GO:0001882//GO:1901265//GO:0003682//GO:0032550//GO:0032555//GO:0005488//GO:0061630//GO:0036094//GO:0035639//GO:0017076//GO:0000166//GO:0097367//GO:0003824//GO:0005515//GO:0043168//GO:0043167//GO:0032553//GO:0019787//GO:0061650//GO:0019899//GO:0044389//GO:0032549//GO:0004842//GO:0061631//GO:0030554//GO:0031625//GO:0044877//GO:0003674//GO:0001883//GO:0032559//GO:1901363//GO:0061659//GO:0005524//GO:…	nucleoside binding//nucleoside phosphate binding//chromatin binding//purine ribonucleoside binding//purine ribonucleotide binding//binding//ubiquitin protein ligase activity//small molecule binding//purine ribonucleoside triphosphate binding//purine nucleotide binding//nucleotide binding//carbohydrate derivative binding//catalytic activity//protein binding//anion binding//ion binding//ribonucleot…	UBE2T; ubiquitin-conjugating enzyme E2T (putative); K13960 ubiquitin-conjugating enzyme E2 T [EC:6.3.2.19]	http://www.genome.jp/dbget-bin/www_bget?ssc:100525658	UBE2T	Ubiquitin-conjugating enzyme/RWD-like||Ubiquitin-conjugating enzyme E2
ENSSSCG00000010962	15	16	15	3	3	7	1.450335606	1.413151319	1.216280506	0.240413828	0.250639779	0.514567458	1.314715912	0.335207022	16.43301768	4.121841527	1.9952	0.01112	0.045968	UP	GO:0006996//GO:0044699//GO:0031032//GO:0030036//GO:0007010//GO:0009987//GO:0044763//GO:0008150//GO:1902589//GO:0071840//GO:0030029//GO:0016043	organelle organization//single-organism process//actomyosin structure organization//actin cytoskeleton organization//cytoskeleton organization//cellular process//single-organism cellular process//biological_process//single-organism organelle organization//cellular component organization or biogenesis//actin filament-based process//cellular component organization	GO:0043229//GO:0005622//GO:0005856//GO:0044424//GO:0043226//GO:0044464//GO:0005575//GO:0043232//GO:0005623//GO:0043228	intracellular organelle//intracellular//cytoskeleton//intracellular part//organelle//cell part//cellular_component//intracellular non-membrane-bounded organelle//cell//non-membrane-bounded organelle	GO:0003674//GO:0005200//GO:0005198	molecular_function//structural constituent of cytoskeleton//structural molecule activity	FRMD3; FERM domain containing 3	http://www.genome.jp/dbget-bin/www_bget?ssc:100519727	-	FERM adjacent (FA)||Band 4.1 domain||FERM central domain||FERM domain||FERM, C-terminal PH-like domain
ENSSSCG00000011169	97	279	349	99	70	87	3.058514271	8.035898006	9.228464395	2.587229233	1.907165191	2.085571374	8.632181201	2.193321932	331.454273	82.14862922	2.0125	1.26E-18	1.69E-16	UP	GO:0044699//GO:0044710//GO:0055114//GO:0008150//GO:0008152	single-organism process//single-organism metabolic process//oxidation-reduction process//biological_process//metabolic process	--	--	GO:0016209//GO:0003674	antioxidant activity//molecular_function	thioredoxin-like protein AAED1-like	http://www.genome.jp/dbget-bin/www_bget?ssc:100524271	AAED1	Redoxin||Thioredoxin-like fold||Alkyl hydroperoxide reductase subunit C/ Thiol specific antioxidant
ENSSSCG00000011226	65	651	800	168	129	182	5.743486786	52.54539896	59.28126926	12.3036081	9.849257103	12.2264587	55.91333411	11.45977463	766.0324204	153.3343722	2.3207	2.07E-32	1.44E-29	UP	GO:0044237//GO:0008150//GO:0050789//GO:0044763//GO:0019538//GO:0007166//GO:0009987//GO:0007154//GO:0008152//GO:0007167//GO:0050896//GO:0036211//GO:0050794//GO:0006793//GO:0007178//GO:0007165//GO:0023014//GO:0044238//GO:0006796//GO:0006468//GO:0065007//GO:0043412//GO:0044267//GO:0044699//GO:0044710//GO:0043170//GO:0051716//GO:0006464//GO:0016310//GO:0044260//GO:0071704//GO:0044700//GO:0023052	cellular metabolic process//biological_process//regulation of biological process//single-organism cellular process//protein metabolic process//cell surface receptor signaling pathway//cellular process//cell communication//metabolic process//enzyme linked receptor protein signaling pathway//response to stimulus//protein modification process//regulation of cellular process//phosphorus metabolic pro…	GO:0005575//GO:0016021//GO:0031224//GO:0016020//GO:0044425	cellular_component//integral component of membrane//intrinsic component of membrane//membrane//membrane part	GO:0097367//GO:0060089//GO:0000166//GO:0004871//GO:0003824//GO:0005488//GO:0032555//GO:0016772//GO:0001882//GO:1901265//GO:0032550//GO:0036094//GO:0035639//GO:0017076//GO:0001883//GO:0004702//GO:0032559//GO:1901363//GO:0016773//GO:0003674//GO:0097159//GO:0005524//GO:0016740//GO:0005057//GO:0004672//GO:0043168//GO:0043167//GO:0032553//GO:0004674//GO:0032549//GO:0030554//GO:0016301	carbohydrate derivative binding//molecular transducer activity//nucleotide binding//signal transducer activity//catalytic activity//binding//purine ribonucleotide binding//transferase activity, transferring phosphorus-containing groups//nucleoside binding//nucleoside phosphate binding//purine ribonucleoside binding//small molecule binding//purine ribonucleoside triphosphate binding//purine nucleo…	transforming growth factor beta receptor II; K04388 TGF-beta receptor type-2 [EC:2.7.11.30]	http://www.genome.jp/dbget-bin/www_bget?ssc:100038019	-	Tyrosine-protein kinase, catalytic domain||Protein kinase-like domain||Protein kinase domain||Serine-threonine/tyrosine-protein kinase catalytic domain||Serine/threonine/dual specificity protein kinase, catalytic domain
ENSSSCG00000011317	170	585	566	204	187	190	6.43192312	20.21804809	17.95864608	6.397098367	6.113431133	5.4652817	19.08834708	5.991937067	609.8514305	186.5448581	1.7089	3.53E-18	4.48E-16	UP	GO:0032103//GO:0032104//GO:0042594//GO:0032109//GO:0044248//GO:0006914//GO:0061024//GO:0051716//GO:1901096//GO:0090174//GO:0048518//GO:0031669//GO:0031668//GO:0048284//GO:0051649//GO:0010506//GO:0032106//GO:0010638//GO:0033554//GO:0031325//GO:0032101//GO:0044802//GO:0065007//GO:0061025//GO:0010647//GO:0044765//GO:0051234//GO:0007018//GO:0072383//GO:0010646//GO:0019222//GO:0051656//GO:0016236//GO:…	positive regulation of response to external stimulus//regulation of response to extracellular stimulus//response to starvation//positive regulation of response to nutrient levels//cellular catabolic process//autophagy//membrane organization//cellular response to stimulus//regulation of autophagosome maturation//organelle membrane fusion//positive regulation of biological process//cellular respons…	GO:0043231//GO:0016020//GO:0044425//GO:0005768//GO:0005622//GO:0043229//GO:0012505//GO:0005773//GO:0031224//GO:0016021//GO:0005770//GO:0005623//GO:0044464//GO:0005575//GO:0043227//GO:0005737//GO:0000323//GO:0044444//GO:0005764//GO:0005776//GO:0044424//GO:0043226	intracellular membrane-bounded organelle//membrane//membrane part//endosome//intracellular//intracellular organelle//endomembrane system//vacuole//intrinsic component of membrane//integral component of membrane//late endosome//cell//cell part//cellular_component//membrane-bounded organelle//cytoplasm//lytic vacuole//cytoplasmic part//lysosome//autophagosome//intracellular part//organelle	GO:0043167//GO:0003674//GO:0046872//GO:0005488//GO:0043169	ion binding//molecular_function//metal ion binding//binding//cation binding	FYCO1; FYVE and coiled-coil domain containing 1	http://www.genome.jp/dbget-bin/www_bget?ssc:100151740	FYCO1	FYVE zinc finger||Zinc finger, FYVE-related||RUN domain||Zinc finger, FYVE/PHD-type||t-SNARE||GOLD domain
ENSSSCG00000011363	63	260	280	65	82	80	4.967751472	18.72768496	18.5158042	4.248088991	5.587077017	4.795968543	18.62174458	4.87704485	285.6527244	72.75857357	1.9731	9.93E-17	1.05E-14	UP	GO:0060284//GO:0031324//GO:0051704//GO:0071900//GO:0050790//GO:0048469//GO:0060282//GO:0042326//GO:0051240//GO:0019220//GO:0048869//GO:0032268//GO:0071704//GO:0060281//GO:0032502//GO:0001932//GO:0051321//GO:2000479//GO:1903429//GO:0032504//GO:1903046//GO:0045787//GO:0065009//GO:0044260//GO:0051174//GO:0010720//GO:1904146//GO:0045597//GO:0006464//GO:2000480//GO:0048609//GO:0016310//GO:0010563//GO:…	regulation of cell development//negative regulation of cellular metabolic process//multi-organism process//regulation of protein serine/threonine kinase activity//regulation of catalytic activity//cell maturation//positive regulation of oocyte development//negative regulation of phosphorylation//positive regulation of multicellular organismal process//regulation of phosphate metabolic process//ce…	GO:0030055//GO:1902554//GO:1902911//GO:0043230//GO:0005924//GO:0005912//GO:0005634//GO:0044425//GO:0043231//GO:0016020//GO:1990234//GO:0005576//GO:0030054//GO:0043229//GO:0061695//GO:0005886//GO:1903561//GO:0005622//GO:0044459//GO:0005952//GO:0005856//GO:0098590//GO:0043232//GO:0005813//GO:0071944//GO:0005815//GO:0045121//GO:0005623//GO:0042585//GO:0032991//GO:0031588//GO:0044446//GO:0044422//GO:…	cell-substrate junction//serine/threonine protein kinase complex//protein kinase complex//extracellular organelle//cell-substrate adherens junction//adherens junction//nucleus//membrane part//intracellular membrane-bounded organelle//membrane//transferase complex//extracellular region//cell junction//intracellular organelle//transferase complex, transferring phosphorus-containing groups//plasma m…	GO:0044389//GO:0016301//GO:0019899//GO:0019210//GO:0031625//GO:0030554//GO:0019207//GO:0008603//GO:0032553//GO:0043167//GO:0043168//GO:0051018//GO:0016740//GO:0030234//GO:0097159//GO:0098772//GO:0003674//GO:0019887//GO:1901363//GO:0032559//GO:0004857//GO:0019901//GO:0017076//GO:0030551//GO:0036094//GO:1901265//GO:0019900//GO:0016772//GO:0005488//GO:0032555//GO:0030552//GO:0004860//GO:0003824//GO:…	ubiquitin-like protein ligase binding//kinase activity//enzyme binding//kinase inhibitor activity//ubiquitin protein ligase binding//adenyl nucleotide binding//kinase regulator activity//cAMP-dependent protein kinase regulator activity//ribonucleotide binding//ion binding//anion binding//protein kinase A binding//transferase activity//enzyme regulator activity//organic cyclic compound binding//mo…	PRKAR2A; protein kinase, cAMP-dependent, regulatory, type II, alpha (EC:2.7.11.1); K04739 cAMP-dependent protein kinase regulator	http://www.genome.jp/dbget-bin/www_bget?ssc:397493	PRKAR2A	Cyclic nucleotide-binding-like||cAMP-dependent protein kinase regulatory subunit||Cyclic nucleotide-binding domain||cAMP-dependent protein kinase regulatory subunit, dimerization-anchoring domain
ENSSSCG00000011422	9	44	67	11	10	14	0.462882836	2.067153275	2.889805461	0.468902114	0.444406152	0.547423745	2.478479368	0.48691067	58.41471085	11.18942496	2.3842	8.05E-08	1.82E-06	UP	--	--	--	--	GO:0032553//GO:0043167//GO:0043168//GO:0030554//GO:0032549//GO:0003674//GO:1901363//GO:0032559//GO:0001883//GO:0097159//GO:0005524//GO:0032550//GO:1901265//GO:0001882//GO:0005488//GO:0032555//GO:0017076//GO:0035639//GO:0036094//GO:0000166//GO:0097367	ribonucleotide binding//ion binding//anion binding//adenyl nucleotide binding//ribonucleoside binding//molecular_function//heterocyclic compound binding//adenyl ribonucleotide binding//purine nucleoside binding//organic cyclic compound binding//ATP binding//purine ribonucleoside binding//nucleoside phosphate binding//nucleoside binding//binding//purine ribonucleotide binding//purine nucleotide bi…	RAD54L2; RAD54-like 2 (S. cerevisiae); K10876 RAD54-like protein 2 [EC:3.6.4.12]	http://www.genome.jp/dbget-bin/www_bget?ssc:100620322	-	SNF2-related, N-terminal domain||P-loop containing nucleoside triphosphate hydrolase
ENSSSCG00000011425	58	135	151	47	47	43	1.785479487	3.796226143	3.89824433	1.199183564	1.250190585	1.006380828	3.847235237	1.151918326	151.2034645	44.01850728	1.7803	3.68E-10	1.43E-08	UP	--	--	--	--	--	--	transcriptional regulator ATRX-like; K10779 transcriptional regulator ATRX [EC:3.6.4.12]	http://www.genome.jp/dbget-bin/www_bget?ssc:100514440	-	Helicase, C-terminal||P-loop containing nucleoside triphosphate hydrolase
ENSSSCG00000011468	34	112	149	43	37	42	3.563147088	10.72171582	13.09502521	3.73494514	3.350487886	3.346348374	11.90837051	3.477260466	137.6273233	39.13324145	1.8143	7.12E-10	2.62E-08	UP	GO:0003008//GO:0008150//GO:0032501//GO:0003012//GO:0044699//GO:0006936//GO:0044707	system process//biological_process//multicellular organismal process//muscle system process//single-organism process//muscle contraction//single-multicellular organism process	--	--	--	--	SLMAP; sarcolemma associated protein	http://www.genome.jp/dbget-bin/www_bget?ssc:100514321	-	SMAD/FHA domain||Forkhead-associated (FHA) domain
ENSSSCG00000011485	194	1565	1828	446	347	452	5.191580237	38.25635758	41.02411954	9.892217061	8.023776256	9.196091906	39.64023856	9.037361741	1792.649797	398.9368366	2.1679	3.13E-35	3.14E-32	UP	GO:0044238//GO:0048870//GO:0030334//GO:0006796//GO:0051241//GO:0040012//GO:0090132//GO:0044267//GO:0043412//GO:0001667//GO:0065007//GO:0040011//GO:0010632//GO:0044699//GO:0044707//GO:0043170//GO:0090130//GO:0051270//GO:0006464//GO:0044260//GO:0040013//GO:0016477//GO:0032879//GO:0071704//GO:2000146//GO:0006470//GO:0048519//GO:0044763//GO:0050789//GO:0008150//GO:0044237//GO:2000145//GO:0019538//GO:…	primary metabolic process//cell motility//regulation of cell migration//phosphate-containing compound metabolic process//negative regulation of multicellular organismal process//regulation of locomotion//epithelium migration//cellular protein metabolic process//macromolecule modification//ameboidal-type cell migration//biological regulation//locomotion//regulation of epithelial cell migration//si…	GO:1903561//GO:0005576//GO:0016020//GO:0044425//GO:0043230//GO:0070062//GO:0031988//GO:0005575//GO:0043227//GO:0043226//GO:0065010//GO:0031982//GO:0044421//GO:0031224//GO:0016021	extracellular vesicle//extracellular region//membrane//membrane part//extracellular organelle//extracellular exosome//membrane-bounded vesicle//cellular_component//membrane-bounded organelle//organelle//extracellular membrane-bounded organelle//vesicle//extracellular region part//intrinsic component of membrane//integral component of membrane	GO:0003674//GO:0004721//GO:0004725//GO:0016791//GO:0042578//GO:0005515//GO:0003824//GO:0005488//GO:0042802//GO:0016788//GO:0016787	molecular_function//phosphoprotein phosphatase activity//protein tyrosine phosphatase activity//phosphatase activity//phosphoric ester hydrolase activity//protein binding//catalytic activity//binding//identical protein binding//hydrolase activity, acting on ester bonds//hydrolase activity	PTPRG; protein tyrosine phosphatase, receptor type, G; K16667 receptor-type tyrosine-protein phosphatase gamma [EC:3.1.3.48]	http://www.genome.jp/dbget-bin/www_bget?ssc:100153595	PTPRG	Fibronectin type III||Protein-tyrosine phosphatase, catalytic||Alpha carbonic anhydrase||Tyrosine specific protein phosphatases domain||PTP type protein phosphatase||Protein-tyrosine phosphatase-like
ENSSSCG00000011489	242	521	645	273	250	255	7.730559735	15.2028403	17.27907645	7.228016903	6.900603554	6.193024276	16.24095837	6.773881578	615.5028084	249.7860155	1.3011	1.01E-11	5.10E-10	UP	GO:0044699//GO:0051641//GO:0051648//GO:0051656//GO:0046903//GO:0051234//GO:0044765//GO:0065007//GO:0023061//GO:0023052//GO:0007268//GO:0097479//GO:0051649//GO:0006836//GO:0044700//GO:0016079//GO:0048489//GO:0097480//GO:0007154//GO:0009987//GO:0016192//GO:0006810//GO:0001505//GO:0008150//GO:0044763//GO:0051640//GO:1902580//GO:0006887//GO:0051650//GO:0017156//GO:1902578//GO:0065008//GO:0007267//GO:…	single-organism process//cellular localization//vesicle localization//establishment of organelle localization//secretion//establishment of localization//single-organism transport//biological regulation//signal release//signaling//synaptic transmission//synaptic vesicle localization//establishment of localization in cell//neurotransmitter transport//single organism signaling//synaptic vesicle exoc…	GO:0045202//GO:0044456//GO:0097458//GO:0098793//GO:0005575//GO:0044464//GO:0005623	synapse//synapse part//neuron part//presynapse//cellular_component//cell part//cell	--	--	CADPS; Ca++-dependent secretion activator	http://www.genome.jp/dbget-bin/www_bget?ssc:100518990	-	Calcium-dependent secretion activator||Pleckstrin homology domain
ENSSSCG00000011600	5	55	29	1	6	6	0.259900141	2.611503638	1.264153306	0.043082158	0.26948789	0.237112685	1.937828472	0.183227578	44.90152661	4.137168866	3.44	0.00010564	0.0010155	UP	GO:0044699//GO:0055085//GO:1903825//GO:0044765//GO:0051234//GO:0015734//GO:0034220//GO:0071705//GO:0006836//GO:0006865//GO:0006820//GO:0009987//GO:0015849//GO:0006810//GO:0044763//GO:0008150//GO:0006811//GO:0071702//GO:0072348//GO:0003333//GO:1902578//GO:0015711//GO:0046942//GO:0051179//GO:0098656	single-organism process//transmembrane transport//organic acid transmembrane transport//single-organism transport//establishment of localization//taurine transport//ion transmembrane transport//nitrogen compound transport//neurotransmitter transport//amino acid transport//anion transport//cellular process//organic acid transport//transport//single-organism cellular process//biological_process//io…	GO:0005887//GO:0044459//GO:0005886//GO:0016020//GO:0044425//GO:0044464//GO:0005575//GO:0031226//GO:0005623//GO:0071944//GO:0031224//GO:0016021	integral component of plasma membrane//plasma membrane part//plasma membrane//membrane//membrane part//cell part//cellular_component//intrinsic component of plasma membrane//cell//cell periphery//intrinsic component of membrane//integral component of membrane	GO:0015075//GO:0022804//GO:0005215//GO:0008324//GO:0003674//GO:0005343//GO:0005326//GO:0022890//GO:1901682//GO:0005368//GO:0022891//GO:0005342//GO:0005369//GO:0046873//GO:0015077//GO:0005328//GO:0015293//GO:0015291//GO:0022857//GO:0015081//GO:0015294//GO:0015370//GO:0022892	ion transmembrane transporter activity//active transmembrane transporter activity//transporter activity//cation transmembrane transporter activity//molecular_function//organic acid:sodium symporter activity//neurotransmitter transporter activity//inorganic cation transmembrane transporter activity//sulfur compound transmembrane transporter activity//taurine transmembrane transporter activity//sub…	PLXND1; sodium- and chloride-dependent taurine transporter-like; K05039 solute carrier family 6 (neurotransmitter transporter, GABA) member 6/8/11/12/13	http://www.genome.jp/dbget-bin/www_bget?ssc:100152254	-	Sodium:neurotransmitter symporter, taurine||Sodium:neurotransmitter symporter
ENSSSCG00000011603	52	572	678	177	107	139	2.308907854	23.20014621	25.24632615	6.513845626	4.105239789	4.692292594	24.22323618	5.10379267	660.276093	135.8431331	2.2811	4.33E-30	2.01E-27	UP	GO:0006997//GO:0006996//GO:0044699//GO:0044802//GO:0061024//GO:0009987//GO:0008150//GO:0044763//GO:0071840//GO:0006998//GO:0010256//GO:0071763//GO:0016043	nucleus organization//organelle organization//single-organism process//single-organism membrane organization//membrane organization//cellular process//biological_process//single-organism cellular process//cellular component organization or biogenesis//nuclear envelope organization//endomembrane system organization//nuclear membrane organization//cellular component organization	GO:0012505//GO:0005639//GO:0043229//GO:0031974//GO:0044432//GO:0044453//GO:0031229//GO:0005622//GO:0005783//GO:0043233//GO:0031975//GO:0005788//GO:0005635//GO:0005634//GO:0031090//GO:0044425//GO:0016020//GO:0043231//GO:0070013//GO:0043226//GO:0031965//GO:0031301//GO:0019866//GO:0005637//GO:0005794//GO:0044424//GO:0005575//GO:0043227//GO:0044464//GO:0044428//GO:0044444//GO:0005737//GO:0005623//GO:…	endomembrane system//integral component of nuclear inner membrane//intracellular organelle//membrane-enclosed lumen//endoplasmic reticulum part//nuclear membrane part//intrinsic component of nuclear inner membrane//intracellular//endoplasmic reticulum//organelle lumen//envelope//endoplasmic reticulum lumen//nuclear envelope//nucleus//organelle membrane//membrane part//membrane//intracellular memb…	GO:0003674//GO:0043621//GO:0005515//GO:0005488	molecular_function//protein self-association//protein binding//binding	TMEM43; transmembrane protein 43	http://www.genome.jp/dbget-bin/www_bget?ssc:100515413	TMEM43	Transmembrane protein 43 family
ENSSSCG00000011687	6	23	31	8	8	5	0.702011184	2.458170782	3.041723349	0.775789158	0.808787186	0.44476419	2.749947066	0.676446845	28.46909094	6.77739036	2.0706	0.0004931	0.0036603	UP	GO:0014065//GO:0044763//GO:0050789//GO:0008150//GO:0060419//GO:0048856//GO:0055017//GO:0048738//GO:0048583//GO:0007275//GO:0072359//GO:0023051//GO:0009987//GO:0060537//GO:0007154//GO:0014706//GO:0050896//GO:0048731//GO:0050794//GO:0033002//GO:0008283//GO:0035556//GO:0007165//GO:0044767//GO:0032501//GO:0072358//GO:0048513//GO:0010646//GO:0065007//GO:0014855//GO:0044699//GO:0044707//GO:0048589//GO:…	phosphatidylinositol 3-kinase signaling//single-organism cellular process//regulation of biological process//biological_process//heart growth//anatomical structure development//cardiac muscle tissue growth//cardiac muscle tissue development//regulation of response to stimulus//multicellular organismal development//circulatory system development//regulation of signaling//cellular process//muscle t…	GO:0005737//GO:0044444//GO:0031988//GO:0044431//GO:0044464//GO:0043234//GO:0030120//GO:0098588//GO:0043227//GO:0005575//GO:0005794//GO:0044424//GO:0043226//GO:0098796//GO:0098805//GO:0031410//GO:0030135//GO:0031982//GO:0030660//GO:0044422//GO:0044446//GO:0044421//GO:0030663//GO:0005623//GO:0005615//GO:0032991//GO:0030659//GO:0030137//GO:0030126//GO:0005622//GO:0012506//GO:0005576//GO:0043229//GO:…	cytoplasm//cytoplasmic part//membrane-bounded vesicle//Golgi apparatus part//cell part//protein complex//vesicle coat//bounding membrane of organelle//membrane-bounded organelle//cellular_component//Golgi apparatus//intracellular part//organelle//membrane protein complex//whole membrane//cytoplasmic vesicle//coated vesicle//vesicle//Golgi-associated vesicle membrane//organelle part//intracellular…	--	--	deleted in autism-related protein 1 homolog	http://www.genome.jp/dbget-bin/www_bget?ssc:100622802	-	-
ENSSSCG00000011843	105	289	334	95	74	137	6.452438861	16.22272766	17.21259312	4.838593552	3.92932375	6.400622205	16.71766039	5.056179836	329.207128	97.56071722	1.7546	7.19E-15	5.78E-13	UP	GO:0032270//GO:0048518//GO:0006464//GO:0016310//GO:0042325//GO:0051716//GO:0043066//GO:0097190//GO:0008219//GO:0065009//GO:0044260//GO:0018108//GO:0010942//GO:2001238//GO:0018209//GO:0010941//GO:0051174//GO:0070887//GO:0071704//GO:0043067//GO:0032502//GO:0031325//GO:0032268//GO:0009966//GO:1900118//GO:0030030//GO:0001932//GO:0051336//GO:0031324//GO:0023052//GO:0050790//GO:0048869//GO:0044700//GO:…	positive regulation of cellular protein metabolic process//positive regulation of biological process//cellular protein modification process//phosphorylation//regulation of phosphorylation//cellular response to stimulus//negative regulation of apoptotic process//apoptotic signaling pathway//cell death//regulation of molecular function//cellular macromolecule metabolic process//peptidyl-tyrosine ph…	GO:0043231//GO:0005634//GO:0005912//GO:0005911//GO:0005654//GO:0005622//GO:0043233//GO:0031974//GO:0030054//GO:0043229//GO:0044422//GO:0044446//GO:0005623//GO:0044428//GO:0031981//GO:0005913//GO:0005737//GO:0043227//GO:0005575//GO:0044464//GO:0070161//GO:0043226//GO:0044424//GO:0070013	intracellular membrane-bounded organelle//nucleus//adherens junction//cell-cell junction//nucleoplasm//intracellular//organelle lumen//membrane-enclosed lumen//cell junction//intracellular organelle//organelle part//intracellular organelle part//cell//nuclear part//nuclear lumen//cell-cell adherens junction//cytoplasm//membrane-bounded organelle//cellular_component//cell part//anchoring junction/…	GO:0043167//GO:0032553//GO:0043168//GO:0030554//GO:0050839//GO:0004674//GO:0032549//GO:0019207//GO:0008047//GO:0019899//GO:0016301//GO:0016773//GO:1901363//GO:0098641//GO:0001883//GO:0004702//GO:0032559//GO:0098772//GO:0030295//GO:0003674//GO:0030296//GO:0098632//GO:0019887//GO:0098631//GO:0030234//GO:0005057//GO:0016740//GO:0097159//GO:0005524//GO:0004672//GO:0005488//GO:0032555//GO:1901265//GO:…	ion binding//ribonucleotide binding//anion binding//adenyl nucleotide binding//cell adhesion molecule binding//protein serine/threonine kinase activity//ribonucleoside binding//kinase regulator activity//enzyme activator activity//enzyme binding//kinase activity//phosphotransferase activity, alcohol group as acceptor//heterocyclic compound binding//cadherin binding involved in cell-cell adhesion/…	PAK2; p21 protein (Cdc42/Rac)-activated kinase 2; K04410 p21-activated kinase 2 [EC:2.7.11.1]	http://www.genome.jp/dbget-bin/www_bget?ssc:100511837	PAK2	Serine/threonine/dual specificity protein kinase, catalytic domain||CRIB domain||Tyrosine-protein kinase, catalytic domain||Protein kinase domain||Protein kinase-like domain||Serine-threonine/tyrosine-protein kinase catalytic domain
ENSSSCG00000011853	46	80	98	39	36	43	1.402777667	2.228498951	2.506238078	0.985726782	0.94860412	0.996934199	2.367368515	0.977088367	93.97673815	37.80334098	1.3138	4.49E-05	0.00048994	UP	GO:0016236//GO:0019222//GO:0006996//GO:0009894//GO:0031667//GO:0097576//GO:0031329//GO:1901097//GO:0044710//GO:0044088//GO:0044699//GO:0097352//GO:0006897//GO:0032101//GO:0010639//GO:0044802//GO:0061025//GO:0065007//GO:0044238//GO:0051234//GO:0048585//GO:0006796//GO:0010646//GO:0048284//GO:0019220//GO:1903725//GO:0009895//GO:0031324//GO:0016242//GO:0010506//GO:0050790//GO:0042326//GO:0045833//GO:…	macroautophagy//regulation of metabolic process//organelle organization//regulation of catabolic process//response to nutrient levels//vacuole fusion//regulation of cellular catabolic process//negative regulation of autophagosome maturation//single-organism metabolic process//regulation of vacuole organization//single-organism process//autophagosome maturation//endocytosis//regulation of response…	GO:0031974//GO:0043229//GO:0012505//GO:0043233//GO:0005769//GO:0005622//GO:0005654//GO:0005768//GO:0005634//GO:0043231//GO:0070013//GO:0044424//GO:0043226//GO:0044464//GO:0043227//GO:0005575//GO:0005737//GO:0044444//GO:0031981//GO:0044428//GO:0005770//GO:0005623//GO:0044446//GO:0044422	membrane-enclosed lumen//intracellular organelle//endomembrane system//organelle lumen//early endosome//intracellular//nucleoplasm//endosome//nucleus//intracellular membrane-bounded organelle//intracellular organelle lumen//intracellular part//organelle//cell part//membrane-bounded organelle//cellular_component//cytoplasm//cytoplasmic part//nuclear lumen//nuclear part//late endosome//cell//intrac…	--	--	run domain Beclin-1 interacting and cystein-rich containing protein	http://www.genome.jp/dbget-bin/www_bget?ssc:100153714	RUBCN	RUN domain
ENSSSCG00000011876	88	178	193	81	60	103	3.950577907	7.299437537	7.266085513	3.013865836	2.327451841	3.515460406	7.282761525	2.952259361	196.2338151	77.91431656	1.3326	1.17E-07	2.53E-06	UP	GO:0016570//GO:0043412//GO:0044267//GO:0090304//GO:1901360//GO:0044238//GO:0034641//GO:0006996//GO:0016574//GO:0043933//GO:0032446//GO:0044710//GO:0043170//GO:0044699//GO:0016568//GO:0046483//GO:0006139//GO:0006302//GO:0044260//GO:0006974//GO:0051716//GO:0006281//GO:0006464//GO:0033554//GO:0071704//GO:0044237//GO:0008150//GO:0044763//GO:0006259//GO:1902589//GO:0071840//GO:0006513//GO:0009987//GO:…	histone modification//macromolecule modification//cellular protein metabolic process//nucleic acid metabolic process//organic cyclic compound metabolic process//primary metabolic process//cellular nitrogen compound metabolic process//organelle organization//histone ubiquitination//macromolecular complex subunit organization//protein modification by small protein conjugation//single-organism metab…	GO:0043233//GO:0005622//GO:0005654//GO:0031974//GO:0043229//GO:0005634//GO:0043231//GO:0044464//GO:0043227//GO:0005575//GO:0005737//GO:0044428//GO:0031981//GO:0070013//GO:0044424//GO:0043226//GO:0044446//GO:0044422//GO:0005623	organelle lumen//intracellular//nucleoplasm//membrane-enclosed lumen//intracellular organelle//nucleus//intracellular membrane-bounded organelle//cell part//membrane-bounded organelle//cellular_component//cytoplasm//nuclear part//nuclear lumen//intracellular organelle lumen//intracellular part//organelle//intracellular organelle part//organelle part//cell	GO:0003674//GO:0046872//GO:0046914//GO:0016740//GO:0043167//GO:0019787//GO:0042393//GO:0004842//GO:0008270//GO:0043169//GO:0003824//GO:0005515//GO:0005488	molecular_function//metal ion binding//transition metal ion binding//transferase activity//ion binding//ubiquitin-like protein transferase activity//histone binding//ubiquitin-protein transferase activity//zinc ion binding//cation binding//catalytic activity//protein binding//binding	DTX3L; deltex 3-like (Drosophila); K06058 deltex	http://www.genome.jp/dbget-bin/www_bget?ssc:100520459	DTX3L	Zinc finger, C3HC4 RING-type||Zinc finger, RING-type
ENSSSCG00000012001	44	458	496	94	87	109	0.889515104	8.45780298	8.409062185	1.575032219	1.51974736	1.675306124	8.433432582	1.590028568	504.610399	92.8435624	2.4423	3.86E-30	1.83E-27	UP	GO:0072358//GO:0030154//GO:0044767//GO:0007165//GO:0032501//GO:0016043//GO:0048468//GO:0007409//GO:0050896//GO:0048731//GO:0050794//GO:0009653//GO:0007399//GO:0048666//GO:0006935//GO:0006928//GO:0035385//GO:0009987//GO:0007154//GO:0007275//GO:0072359//GO:0022008//GO:0007166//GO:0009605//GO:0042330//GO:0048856//GO:0050789//GO:0044763//GO:0008150//GO:0007411//GO:0071840//GO:0048858//GO:0048869//GO:…	cardiovascular system development//cell differentiation//single-organism developmental process//signal transduction//multicellular organismal process//cellular component organization//cell development//axonogenesis//response to stimulus//system development//regulation of cellular process//anatomical structure morphogenesis//nervous system development//neuron development//chemotaxis//movement of c…	--	--	--	--	ROBO1; roundabout, axon guidance receptor, homolog 1 (Drosophila); K06753 roundabout, axon guidance receptor 1	http://www.genome.jp/dbget-bin/www_bget?ssc:100517310	-	Fibronectin type III||Immunoglobulin I-set||Immunoglobulin subtype||Immunoglobulin subtype 2||Immunoglobulin||Immunoglobulin-like domain||Immunoglobulin V-set domain
ENSSSCG00000012006	276	2224	2474	745	646	676	6.601144673	48.58882396	49.62209562	14.76819369	13.35039703	12.29203795	49.10545979	13.47020956	2483.960403	663.6894863	1.9041	2.29E-29	9.89E-27	UP	GO:1902578//GO:0051179//GO:0009987//GO:0044763//GO:0008150//GO:0006810//GO:0055085//GO:0044699//GO:0051234//GO:0044765	single-organism localization//localization//cellular process//single-organism cellular process//biological_process//transport//transmembrane transport//single-organism process//establishment of localization//single-organism transport	GO:0071944//GO:0005623//GO:0016021//GO:0031224//GO:0044421//GO:0031982//GO:0098589//GO:0098805//GO:0065010//GO:0043226//GO:0043227//GO:0005575//GO:0044464//GO:0031988//GO:0070062//GO:0043230//GO:0044425//GO:0016020//GO:0016323//GO:0005576//GO:1903561//GO:0005886//GO:0044459//GO:0098590	cell periphery//cell//integral component of membrane//intrinsic component of membrane//extracellular region part//vesicle//membrane region//whole membrane//extracellular membrane-bounded organelle//organelle//membrane-bounded organelle//cellular_component//cell part//membrane-bounded vesicle//extracellular exosome//extracellular organelle//membrane part//membrane//basolateral plasma membrane//ext…	GO:0016787//GO:0035639//GO:0017076//GO:0036094//GO:1901265//GO:0032550//GO:0001882//GO:0005488//GO:0032555//GO:0022857//GO:0016887//GO:0043492//GO:0017111//GO:0003824//GO:0015405//GO:0042623//GO:0000166//GO:0097367//GO:0042626//GO:0016817//GO:0030554//GO:0032549//GO:0043167//GO:0032553//GO:0043168//GO:0016462//GO:0016818//GO:0005215//GO:0022804//GO:0097159//GO:0015399//GO:0005524//GO:0003674//GO:…	hydrolase activity//purine ribonucleoside triphosphate binding//purine nucleotide binding//small molecule binding//nucleoside phosphate binding//purine ribonucleoside binding//nucleoside binding//binding//purine ribonucleotide binding//transmembrane transporter activity//ATPase activity//ATPase activity, coupled to movement of substances//nucleoside-triphosphatase activity//catalytic activity//P-…	multidrug resistance-associated protein 1-like	http://www.genome.jp/dbget-bin/www_bget?ssc:100152428	-	ABC transporter-like||ABC transporter type 1, transmembrane domain||AAA+ ATPase domain||P-loop containing nucleoside triphosphate hydrolase
ENSSSCG00000012027	2	11	15	1	2	4	0.053921191	0.270902867	0.339145436	0.022345518	0.046591959	0.081989172	0.305024151	0.050308883	13.70496523	2.214389654	2.6297	0.0048568	0.023712	UP	GO:0044238//GO:0051707//GO:0043170//GO:0098542//GO:0051704//GO:0071704//GO:0009605//GO:0008150//GO:0006952//GO:0008152//GO:0019538//GO:0050896//GO:0006508//GO:0009617//GO:0006950//GO:0043207//GO:0042742//GO:0009607	primary metabolic process//response to other organism//macromolecule metabolic process//defense response to other organism//multi-organism process//organic substance metabolic process//response to external stimulus//biological_process//defense response//metabolic process//protein metabolic process//response to stimulus//proteolysis//response to bacterium//response to stress//response to external …	GO:0005576//GO:0005578//GO:0005575//GO:0044421//GO:0031012//GO:0005615	extracellular region//proteinaceous extracellular matrix//cellular_component//extracellular region part//extracellular matrix//extracellular space	GO:0004222//GO:0003674//GO:0070011//GO:0004175//GO:0046872//GO:0050840//GO:0046914//GO:0043167//GO:0043168//GO:0008201//GO:0008237//GO:0005539//GO:0097367//GO:0008270//GO:0043169//GO:0003824//GO:1901681//GO:0005488//GO:0008233//GO:0016787	metalloendopeptidase activity//molecular_function//peptidase activity, acting on L-amino acid peptides//endopeptidase activity//metal ion binding//extracellular matrix binding//transition metal ion binding//ion binding//anion binding//heparin binding//metallopeptidase activity//glycosaminoglycan binding//carbohydrate derivative binding//zinc ion binding//cation binding//catalytic activity//sulfur…	ADAMTS5; ADAM metallopeptidase with thrombospondin type 1 motif, 5; K08620 a disintegrin and metalloproteinase with thrombospondin motifs 5 [EC:3.4.24.-]	http://www.genome.jp/dbget-bin/www_bget?ssc:100522952	ADAMTS5	Peptidase M12B, propeptide||ADAM, cysteine-rich||Peptidase M12B, ADAM/reprolysin||Thrombospondin type-1 (TSP1) repeat||ADAM-TS Spacer 1||Peptidase M12B, ADAM-TS5||Peptidase M12B, ADAM-TS
ENSSSCG00000012309	24	58	57	30	25	17	1.985654724	4.383408252	3.954873387	2.057191325	1.787244605	1.069321849	4.169140819	1.63791926	60.9177578	23.2430062	1.3901	0.00031803	0.0025514	UP	--	--	--	--	GO:0051015//GO:0003674//GO:0032403//GO:0044877//GO:0008092//GO:0005515//GO:0003779//GO:0005488	actin filament binding//molecular_function//protein complex binding//macromolecular complex binding//cytoskeletal protein binding//protein binding//actin binding//binding	SHROOM4; shroom family member 4; K18625 protein Shroom	http://www.genome.jp/dbget-bin/www_bget?ssc:100513967	-	-
ENSSSCG00000012325	240	1750	2226	545	414	504	10.29534007	68.57391415	80.07922327	19.37701589	15.34550873	16.43716895	74.32656871	17.05323119	2097.980634	469.3134839	2.1604	1.22E-29	5.45E-27	UP	GO:0007049//GO:0006725//GO:0098813//GO:0006950//GO:0000280//GO:0051276//GO:0016043//GO:0050896//GO:0006807//GO:1903047//GO:0009987//GO:0008152//GO:0071840//GO:1902589//GO:0008150//GO:0044763//GO:0044237//GO:0006259//GO:0033554//GO:0007059//GO:0071704//GO:0007064//GO:0000819//GO:0051716//GO:0006974//GO:0022402//GO:0006281//GO:0048285//GO:0006139//GO:0044260//GO:0000070//GO:0046483//GO:0007067//GO:…	cell cycle//cellular aromatic compound metabolic process//nuclear chromosome segregation//response to stress//nuclear division//chromosome organization//cellular component organization//response to stimulus//nitrogen compound metabolic process//mitotic cell cycle process//cellular process//metabolic process//cellular component organization or biogenesis//single-organism organelle organization//bi…	GO:0005623//GO:0032991//GO:0043232//GO:0008280//GO:0043228//GO:0044422//GO:0044446//GO:0044424//GO:0043226//GO:0008278//GO:0044464//GO:0043234//GO:0043227//GO:0005575//GO:0043231//GO:0005634//GO:0043229//GO:0005694//GO:0044427//GO:0000793//GO:0005622	cell//macromolecular complex//intracellular non-membrane-bounded organelle//cohesin core heterodimer//non-membrane-bounded organelle//organelle part//intracellular organelle part//intracellular part//organelle//cohesin complex//cell part//protein complex//membrane-bounded organelle//cellular_component//intracellular membrane-bounded organelle//nucleus//intracellular organelle//chromosome//chromos…	GO:0036094//GO:0017076//GO:0035639//GO:0005488//GO:0032555//GO:0001882//GO:0032550//GO:0003682//GO:1901265//GO:0097367//GO:0000166//GO:0032549//GO:0030554//GO:0043168//GO:0032553//GO:0043167//GO:0097159//GO:0005524//GO:0032559//GO:0001883//GO:1901363//GO:0044877//GO:0003674	small molecule binding//purine nucleotide binding//purine ribonucleoside triphosphate binding//binding//purine ribonucleotide binding//nucleoside binding//purine ribonucleoside binding//chromatin binding//nucleoside phosphate binding//carbohydrate derivative binding//nucleotide binding//ribonucleoside binding//adenyl nucleotide binding//anion binding//ribonucleotide binding//ion binding//organic …	SMC1A; structural maintenance of chromosomes 1A; K06636 structural maintenance of chromosome 1	http://www.genome.jp/dbget-bin/www_bget?ssc:100523938	SMC1A	SMCs flexible hinge||Tropomyosin||t-SNARE||P-loop containing nucleoside triphosphate hydrolase||RecF/RecN/SMC, N-terminal
ENSSSCG00000012437	29	322	327	52	48	46	0.585178888	5.935235541	5.533547484	0.869670889	0.836918915	0.705692514	5.734391512	0.804094106	343.6174242	46.90976295	2.8728	4.10E-32	2.57E-29	UP	GO:0050790//GO:0030001//GO:0030003//GO:0006873//GO:0065009//GO:0048518//GO:0055070//GO:0055065//GO:0006825//GO:0060003//GO:0055085//GO:0019222//GO:0098660//GO:0051341//GO:0055076//GO:0044093//GO:0044699//GO:0050801//GO:0065007//GO:0046916//GO:0034220//GO:0006812//GO:0000041//GO:0098655//GO:0044765//GO:0051234//GO:1902578//GO:0055080//GO:0065008//GO:0006875//GO:0043085//GO:0009893//GO:0035434//GO:…	regulation of catalytic activity//metal ion transport//cellular cation homeostasis//cellular ion homeostasis//regulation of molecular function//positive regulation of biological process//copper ion homeostasis//metal ion homeostasis//copper ion transport//copper ion export//transmembrane transport//regulation of metabolic process//inorganic ion transmembrane transport//regulation of oxidoreductas…	GO:0005768//GO:0048471//GO:0044425//GO:0016023//GO:0043231//GO:0016020//GO:0016323//GO:0005798//GO:0012505//GO:0043229//GO:0098791//GO:0005886//GO:0005622//GO:0044459//GO:0098590//GO:0005887//GO:0005770//GO:0071944//GO:0030136//GO:0031226//GO:0005623//GO:0030140//GO:0016021//GO:0031224//GO:0044422//GO:0044446//GO:0031982//GO:0098805//GO:0098589//GO:0031410//GO:0030135//GO:0031984//GO:0043226//GO:…	endosome//perinuclear region of cytoplasm//membrane part//cytoplasmic membrane-bounded vesicle//intracellular membrane-bounded organelle//membrane//basolateral plasma membrane//Golgi-associated vesicle//endomembrane system//intracellular organelle//Golgi subcompartment//plasma membrane//intracellular//plasma membrane part//plasma membrane region//integral component of plasma membrane//late endoso…	GO:0042626//GO:0016817//GO:0022890//GO:0043682//GO:0043167//GO:0016462//GO:0005375//GO:0022891//GO:0046872//GO:0016818//GO:0005215//GO:0015075//GO:0022804//GO:0019829//GO:0097159//GO:0015399//GO:0046914//GO:0003674//GO:0005507//GO:0008324//GO:0032767//GO:1901363//GO:0016820//GO:0016787//GO:0004008//GO:0042625//GO:0036094//GO:0022892//GO:1901265//GO:0015662//GO:0005488//GO:0046915//GO:0022857//GO:…	ATPase activity, coupled to transmembrane movement of substances//hydrolase activity, acting on acid anhydrides//inorganic cation transmembrane transporter activity//copper-transporting ATPase activity//ion binding//pyrophosphatase activity//copper ion transmembrane transporter activity//substrate-specific transmembrane transporter activity//metal ion binding//hydrolase activity, acting on acid a…	ATP7A; ATPase, Cu++ transporting, alpha polypeptide; K17686 Cu+-exporting ATPase [EC:3.6.3.54]	http://www.genome.jp/dbget-bin/www_bget?ssc:397159	ATP7A	Heavy metal-associated domain, HMA||P-type ATPase||Heavy metal-associated domain, copper ion-binding||P-type ATPase, subfamily IB||P-type ATPase, A domain||HAD-like domain
ENSSSCG00000012437	29	322	327	52	48	46	0.585178888	5.935235541	5.533547484	0.869670889	0.836918915	0.705692514	5.734391512	0.804094106	343.6174242	46.90976295	2.8728	4.10E-32	2.57E-29	UP	GO:0050790//GO:0030001//GO:0030003//GO:0006873//GO:0065009//GO:0048518//GO:0055070//GO:0055065//GO:0006825//GO:0060003//GO:0055085//GO:0019222//GO:0098660//GO:0051341//GO:0055076//GO:0044093//GO:0044699//GO:0050801//GO:0065007//GO:0046916//GO:0034220//GO:0006812//GO:0000041//GO:0098655//GO:0044765//GO:0051234//GO:1902578//GO:0055080//GO:0065008//GO:0006875//GO:0043085//GO:0009893//GO:0035434//GO:…	regulation of catalytic activity//metal ion transport//cellular cation homeostasis//cellular ion homeostasis//regulation of molecular function//positive regulation of biological process//copper ion homeostasis//metal ion homeostasis//copper ion transport//copper ion export//transmembrane transport//regulation of metabolic process//inorganic ion transmembrane transport//regulation of oxidoreductas…	GO:0005768//GO:0048471//GO:0044425//GO:0016023//GO:0043231//GO:0016020//GO:0016323//GO:0005798//GO:0012505//GO:0043229//GO:0098791//GO:0005886//GO:0005622//GO:0044459//GO:0098590//GO:0005887//GO:0005770//GO:0071944//GO:0030136//GO:0031226//GO:0005623//GO:0030140//GO:0016021//GO:0031224//GO:0044422//GO:0044446//GO:0031982//GO:0098805//GO:0098589//GO:0031410//GO:0030135//GO:0031984//GO:0043226//GO:…	endosome//perinuclear region of cytoplasm//membrane part//cytoplasmic membrane-bounded vesicle//intracellular membrane-bounded organelle//membrane//basolateral plasma membrane//Golgi-associated vesicle//endomembrane system//intracellular organelle//Golgi subcompartment//plasma membrane//intracellular//plasma membrane part//plasma membrane region//integral component of plasma membrane//late endoso…	GO:0042626//GO:0016817//GO:0022890//GO:0043682//GO:0043167//GO:0016462//GO:0005375//GO:0022891//GO:0046872//GO:0016818//GO:0005215//GO:0015075//GO:0022804//GO:0019829//GO:0097159//GO:0015399//GO:0046914//GO:0003674//GO:0005507//GO:0008324//GO:0032767//GO:1901363//GO:0016820//GO:0016787//GO:0004008//GO:0042625//GO:0036094//GO:0022892//GO:1901265//GO:0015662//GO:0005488//GO:0046915//GO:0022857//GO:…	ATPase activity, coupled to transmembrane movement of substances//hydrolase activity, acting on acid anhydrides//inorganic cation transmembrane transporter activity//copper-transporting ATPase activity//ion binding//pyrophosphatase activity//copper ion transmembrane transporter activity//substrate-specific transmembrane transporter activity//metal ion binding//hydrolase activity, acting on acid a…	ATP7A; ATPase, Cu++ transporting, alpha polypeptide; K17686 Cu+-exporting ATPase [EC:3.6.3.54]	http://www.genome.jp/dbget-bin/www_bget?ssc:397159	ATP7A	Heavy metal-associated domain, HMA||P-type ATPase||Heavy metal-associated domain, copper ion-binding||P-type ATPase, subfamily IB||P-type ATPase, A domain||HAD-like domain
ENSSSCG00000012864	6	19	27	6	6	4	1.584756954	4.584125011	5.980540243	1.313480423	1.369349037	0.803227252	5.282332627	1.162018904	24.23244902	5.160131557	2.2315	0.00067676	0.0047966	UP	--	--	--	--	--	--	SHANK2; SH3 and multiple ankyrin repeat domains 2; K15009 SH3 and multiple ankyrin repeat domains protein	http://www.genome.jp/dbget-bin/www_bget?ssc:100627983	-	-
ENSSSCG00000012881	53	205	206	45	49	55	4.928926806	17.41493253	16.06604418	3.468565908	3.937531797	3.888715906	16.74048835	3.76493787	217.6414482	47.71593434	2.1894	8.06E-17	8.65E-15	UP	--	--	--	--	GO:0003824//GO:0016746//GO:0003674//GO:0016740	catalytic activity//transferase activity, transferring acyl groups//molecular_function//transferase activity	CPT1A, CPT1, L-CPTI; carnitine palmitoyltransferase 1A (liver) (EC:2.3.1.21); K08765 carnitine O-palmitoyltransferase 1 [EC:2.3.1.21]	http://www.genome.jp/dbget-bin/www_bget?ssc:399527	-	Acyltransferase ChoActase/COT/CPT
ENSSSCG00000013748	462	185	225	433	378	602	63.33009753	23.16494884	25.86520569	49.19455265	44.77251345	62.73814883	24.51507727	52.23507165	216.4866882	451.0489934	-1.059	0.0005188	0.0038262	DOWN	GO:0019220//GO:0071704//GO:1900542//GO:0031325//GO:0009205//GO:1901564//GO:0044281//GO:0055086//GO:0009150//GO:0045935//GO:0051174//GO:0006139//GO:0019637//GO:0048518//GO:0022402//GO:0016310//GO:0006753//GO:0046034//GO:0042325//GO:0044710//GO:0006140//GO:0045981//GO:0034641//GO:0019222//GO:0006119//GO:0043467//GO:0009199//GO:0044699//GO:0045979//GO:0046483//GO:0065007//GO:0009259//GO:0002082//GO:…	regulation of phosphate metabolic process//organic substance metabolic process//regulation of purine nucleotide metabolic process//positive regulation of cellular metabolic process//purine ribonucleoside triphosphate metabolic process//organonitrogen compound metabolic process//small molecule metabolic process//nucleobase-containing small molecule metabolic process//purine ribonucleotide metaboli…	GO:0005634//GO:0043231//GO:0043229//GO:0031974//GO:0044429//GO:0005622//GO:0043233//GO:0043232//GO:0005759//GO:0032991//GO:0005840//GO:0005623//GO:0044446//GO:0044422//GO:0043228//GO:0000313//GO:0070013//GO:0030529//GO:0043226//GO:0005739//GO:0044424//GO:0005575//GO:0043227//GO:0044464//GO:0005761//GO:0044444//GO:0005737	nucleus//intracellular membrane-bounded organelle//intracellular organelle//membrane-enclosed lumen//mitochondrial part//intracellular//organelle lumen//intracellular non-membrane-bounded organelle//mitochondrial matrix//macromolecular complex//ribosome//cell//intracellular organelle part//organelle part//non-membrane-bounded organelle//organellar ribosome//intracellular organelle lumen//ribonucl…	--	--	GADD45GIP1; growth arrest and DNA-damage-inducible, gamma interacting protein 1	http://www.genome.jp/dbget-bin/www_bget?ssc:100524669	GADD45GIP1	Growth arrest/ DNA-damage-inducible protein-interacting protein 1
ENSSSCG00000014112	19	49	67	22	20	20	0.954038383	2.247500321	2.821319603	0.91557909	0.867748231	0.763500402	2.534409962	0.848942574	61.14276329	19.91200872	1.6185	4.41E-05	0.00048332	UP	GO:0043170//GO:0043933//GO:0016070//GO:0006996//GO:0034641//GO:0019222//GO:0044699//GO:0010556//GO:0008064//GO:0009059//GO:0046483//GO:0065007//GO:0008154//GO:0019438//GO:0009889//GO:0044238//GO:1901360//GO:0090304//GO:0034645//GO:0044087//GO:0065003//GO:0090066//GO:0070271//GO:0006461//GO:0010638//GO:2001141//GO:0071704//GO:0032535//GO:0032774//GO:0051495//GO:0030832//GO:0006366//GO:0044271//GO:…	macromolecule metabolic process//macromolecular complex subunit organization//RNA metabolic process//organelle organization//cellular nitrogen compound metabolic process//regulation of metabolic process//single-organism process//regulation of macromolecule biosynthetic process//regulation of actin polymerization or depolymerization//macromolecule biosynthetic process//heterocycle metabolic proces…	GO:0031252//GO:0005575//GO:0044464//GO:0005623	cell leading edge//cellular_component//cell part//cell	GO:0000988//GO:0003713//GO:0003674//GO:0003712//GO:0005515//GO:0008092//GO:0000989//GO:0005488//GO:0003779	transcription factor activity, protein binding//transcription coactivator activity//molecular_function//transcription cofactor activity//protein binding//cytoskeletal protein binding//transcription factor activity, transcription factor binding//binding//actin binding	JMY; junction mediating and regulatory protein, p53 cofactor	http://www.genome.jp/dbget-bin/www_bget?ssc:100510894	-	WH2 domain
ENSSSCG00000014145	1398	867	1008	1934	1553	2862	107.3700935	60.82564083	64.9235007	123.110067	103.0621291	167.1139933	62.87457076	131.0953965	990.7026839	2023.819207	-1.0306	0.0099022	0.041896	DOWN	GO:1902600//GO:1902578//GO:0098662//GO:0051179//GO:0015672//GO:0009987//GO:0006810//GO:0044763//GO:0008150//GO:0006811//GO:0015992//GO:0044699//GO:0098660//GO:0055085//GO:0051234//GO:0044765//GO:0098655//GO:0006818//GO:0006812//GO:0034220	hydrogen ion transmembrane transport//single-organism localization//inorganic cation transmembrane transport//localization//monovalent inorganic cation transport//cellular process//transport//single-organism cellular process//biological_process//ion transport//proton transport//single-organism process//inorganic ion transmembrane transport//transmembrane transport//establishment of localization//…	GO:0005623//GO:0044422//GO:0044446//GO:0031967//GO:0031224//GO:0016021//GO:0044424//GO:0005739//GO:0043226//GO:0019866//GO:0005743//GO:0044444//GO:0005737//GO:0005740//GO:0044464//GO:0005575//GO:0043227//GO:0031966//GO:0031975//GO:0016020//GO:0043231//GO:0031090//GO:0044425//GO:0043229//GO:0044429//GO:0005622	cell//organelle part//intracellular organelle part//organelle envelope//intrinsic component of membrane//integral component of membrane//intracellular part//mitochondrion//organelle//organelle inner membrane//mitochondrial inner membrane//cytoplasmic part//cytoplasm//mitochondrial envelope//cell part//cellular_component//membrane-bounded organelle//mitochondrial membrane//envelope//membrane//intr…	GO:0022857//GO:0009055//GO:0004129//GO:0022892//GO:0015077//GO:0003824//GO:0015078//GO:0022890//GO:0016676//GO:0022891//GO:0015002//GO:0015075//GO:0005215//GO:0016675//GO:0016491//GO:0008324//GO:0003674	transmembrane transporter activity//electron carrier activity//cytochrome-c oxidase activity//substrate-specific transporter activity//monovalent inorganic cation transmembrane transporter activity//catalytic activity//hydrogen ion transmembrane transporter activity//inorganic cation transmembrane transporter activity//oxidoreductase activity, acting on a heme group of donors, oxygen as acceptor/…	COX7C, COX7C1; cytochrome c oxidase subunit VIIc (EC:1.9.3.1); K02272 cytochrome c oxidase subunit 7c	http://www.genome.jp/dbget-bin/www_bget?ssc:100037990	COX7C	Cytochrome c oxidase subunit VIIc
ENSSSCG00000014255	20	185	207	25	27	35	0.540108355	4.563668225	4.687987905	0.559566681	0.63003715	0.718597947	4.625828065	0.636067259	207.2427884	27.80676036	2.8978	3.58E-24	9.18E-22	UP	GO:0072488//GO:0098661//GO:0006820//GO:0015696//GO:0006821//GO:0044699//GO:0098660//GO:0055085//GO:0051234//GO:0044765//GO:0098655//GO:0070633//GO:0006812//GO:0034220//GO:0071705//GO:0015698//GO:1902578//GO:0098662//GO:0051179//GO:0098656//GO:0015672//GO:1902476//GO:0030321//GO:0009987//GO:0006810//GO:0070634//GO:0044763//GO:0008150//GO:0006811	ammonium transmembrane transport//inorganic anion transmembrane transport//anion transport//ammonium transport//chloride transport//single-organism process//inorganic ion transmembrane transport//transmembrane transport//establishment of localization//single-organism transport//cation transmembrane transport//transepithelial transport//cation transport//ion transmembrane transport//nitrogen compo…	GO:0016324//GO:0016020//GO:0044425//GO:0043230//GO:0045177//GO:0005576//GO:0098590//GO:0044459//GO:1903561//GO:0005886//GO:0005623//GO:0071944//GO:0098589//GO:0098805//GO:0031982//GO:0044421//GO:0031224//GO:0016021//GO:0043226//GO:0065010//GO:0070062//GO:0031988//GO:0044464//GO:0005575//GO:0043227	apical plasma membrane//membrane//membrane part//extracellular organelle//apical part of cell//extracellular region//plasma membrane region//plasma membrane part//extracellular vesicle//plasma membrane//cell//cell periphery//membrane region//whole membrane//vesicle//extracellular region part//intrinsic component of membrane//integral component of membrane//organelle//extracellular membrane-bounde…	GO:0022890//GO:0015108//GO:0019899//GO:0022891//GO:0015103//GO:0008519//GO:0015296//GO:0015075//GO:0022804//GO:0005215//GO:0008324//GO:0003674//GO:0015293//GO:0015291//GO:0019901//GO:0022857//GO:0005488//GO:0015377//GO:0019900//GO:0008509//GO:0015294//GO:0022892//GO:0015077//GO:0005515	inorganic cation transmembrane transporter activity//chloride transmembrane transporter activity//enzyme binding//substrate-specific transmembrane transporter activity//inorganic anion transmembrane transporter activity//ammonium transmembrane transporter activity//anion:cation symporter activity//ion transmembrane transporter activity//active transmembrane transporter activity//transporter activ…	SLC12A2; solute carrier family 12 (sodium/potassium/chloride transporter), member 2; K10951 solute carrier family 12 (sodium/potassium/chloride transporter), member 2	http://www.genome.jp/dbget-bin/www_bget?ssc:100516960	SLC12A2	Amino acid permease, N-terminal||Amino acid permease/ SLC12A domain||Na/K/Cl co-transporter 1||SLC12A transporter family||Na/K/Cl co-transporter
ENSSSCG00000014266	8	28	24	5	4	9	3.057648712	9.775682067	7.692616469	1.583902864	1.321019071	2.615213435	8.734149268	1.840045123	27.60229345	5.720938251	2.2705	0.00029514	0.0023965	UP	GO:0007154//GO:0023051//GO:0009987//GO:0048583//GO:0050789//GO:0044763//GO:0008150//GO:0007165//GO:0050896//GO:0050794//GO:0044699//GO:0065007//GO:0010646//GO:0023052//GO:0044700//GO:0009966//GO:0051716	cell communication//regulation of signaling//cellular process//regulation of response to stimulus//regulation of biological process//single-organism cellular process//biological_process//signal transduction//response to stimulus//regulation of cellular process//single-organism process//biological regulation//regulation of cell communication//signaling//single organism signaling//regulation of sig…	GO:0065010//GO:0043226//GO:0043227//GO:0005575//GO:0044464//GO:0031988//GO:0070062//GO:0071944//GO:0005623//GO:0044421//GO:0031982//GO:0005576//GO:1903561//GO:0005886//GO:0043230//GO:0016020	extracellular membrane-bounded organelle//organelle//membrane-bounded organelle//cellular_component//cell part//membrane-bounded vesicle//extracellular exosome//cell periphery//cell//extracellular region part//vesicle//extracellular region//extracellular vesicle//plasma membrane//extracellular organelle//membrane	GO:0005198//GO:0003674	structural molecule activity//molecular_function	CDC42SE2; CDC42 small effector 2	http://www.genome.jp/dbget-bin/www_bget?ssc:100523052	CDC42SE2	CRIB domain
ENSSSCG00000014439	7	49	61	4	14	12	0.466966372	2.985898783	3.412578405	0.221160975	0.806988036	0.608605454	3.199238594	0.545584822	58.06146335	9.583241385	2.599	1.41E-08	3.89E-07	UP	GO:0030003//GO:0006873//GO:0006820//GO:0098661//GO:0006821//GO:0001503//GO:0098660//GO:0044699//GO:0044707//GO:1902358//GO:0006885//GO:0055085//GO:0006835//GO:0044765//GO:0051234//GO:0015698//GO:0050801//GO:0065007//GO:0034220//GO:0032501//GO:0072348//GO:0055080//GO:1902578//GO:0015711//GO:0065008//GO:0048878//GO:0055082//GO:0051453//GO:0046942//GO:0015701//GO:0051179//GO:0098656//GO:0055067//GO:…	cellular cation homeostasis//cellular ion homeostasis//anion transport//inorganic anion transmembrane transport//chloride transport//ossification//inorganic ion transmembrane transport//single-organism process//single-multicellular organism process//sulfate transmembrane transport//regulation of pH//transmembrane transport//dicarboxylic acid transport//single-organism transport//establishment of …	GO:0044425//GO:0016020//GO:0005887//GO:0005886//GO:0044459//GO:0071944//GO:0005623//GO:0031226//GO:0031224//GO:0016021//GO:0005575//GO:0044464	membrane part//membrane//integral component of plasma membrane//plasma membrane//plasma membrane part//cell periphery//cell//intrinsic component of plasma membrane//intrinsic component of membrane//integral component of membrane//cellular_component//cell part	GO:0015108//GO:1901682//GO:0019531//GO:0015267//GO:0022891//GO:0008514//GO:0046943//GO:0015301//GO:0015106//GO:0005342//GO:0015103//GO:0022838//GO:0005215//GO:0015116//GO:0022804//GO:0015075//GO:0008271//GO:0005253//GO:0003674//GO:0022803//GO:0015291//GO:0005216//GO:0022857//GO:0022892//GO:0008509//GO:0015297//GO:0005254//GO:0005310	chloride transmembrane transporter activity//sulfur compound transmembrane transporter activity//oxalate transmembrane transporter activity//channel activity//substrate-specific transmembrane transporter activity//organic anion transmembrane transporter activity//carboxylic acid transmembrane transporter activity//anion:anion antiporter activity//bicarbonate transmembrane transporter activity//or…	sulfate transporter-like; K14701 solute carrier family 26 (sulfate anion transporter), member 2	http://www.genome.jp/dbget-bin/www_bget?ssc:100515885	-	SLC26A/SulP transporter domain
ENSSSCG00000014966	8	16	16	6	2	4	0.527180812	0.963121386	0.88420879	0.327704041	0.113880954	0.200399497	0.923665088	0.213994831	16.94656767	3.854062644	2.1365	0.0062443	0.028901	UP	GO:0010648//GO:0080134//GO:0032869//GO:0050794//GO:1902882//GO:0050896//GO:1904262//GO:0006950//GO:1903432//GO:0071310//GO:1901653//GO:0046626//GO:0071417//GO:0007167//GO:0048878//GO:0031929//GO:0065008//GO:0048523//GO:0035556//GO:0007165//GO:0050789//GO:0044763//GO:0008150//GO:0006979//GO:0071495//GO:0048519//GO:0043434//GO:1901701//GO:0009987//GO:0023051//GO:0071230//GO:0042592//GO:0007169//GO:…	negative regulation of cell communication//regulation of response to stress//cellular response to insulin stimulus//regulation of cellular process//regulation of response to oxidative stress//response to stimulus//negative regulation of TORC1 signaling//response to stress//regulation of TORC1 signaling//cellular response to organic substance//cellular response to peptide//regulation of insulin re…	GO:0038201//GO:0061700//GO:0032991//GO:0031932//GO:0005623//GO:0043234//GO:0044464//GO:0005575//GO:0043227//GO:0005737//GO:0044424//GO:0043226//GO:0005634//GO:0043231//GO:0005622//GO:0043229//GO:0035859	TOR complex//GATOR2 complex//macromolecular complex//TORC2 complex//cell//protein complex//cell part//cellular_component//membrane-bounded organelle//cytoplasm//intracellular part//organelle//nucleus//intracellular membrane-bounded organelle//intracellular//intracellular organelle//Seh1-associated complex	--	--	SESN3; sestrin 3; K10141 sestrin	http://www.genome.jp/dbget-bin/www_bget?ssc:100526065	SESN3	AhpD-like||Sestrin
ENSSSCG00000015090	68	228	222	82	79	93	3.292326668	10.08370867	9.013889268	3.290552298	3.305008592	3.423292301	9.548798968	3.33961773	238.4072893	81.362527	1.551	1.39E-10	5.87E-09	UP	GO:0030198//GO:0042633//GO:0044707//GO:0044699//GO:0042303//GO:0032501//GO:0016043//GO:0009987//GO:0008150//GO:0044763//GO:0043062//GO:0071840	extracellular matrix organization//hair cycle//single-multicellular organism process//single-organism process//molting cycle//multicellular organismal process//cellular component organization//cellular process//biological_process//single-organism cellular process//extracellular structure organization//cellular component organization or biogenesis	GO:0044425//GO:0016020//GO:0031224//GO:0016021//GO:0005575	membrane part//membrane//intrinsic component of membrane//integral component of membrane//cellular_component	--	--	MPZL3; myelin protein zero-like 3	http://www.genome.jp/dbget-bin/www_bget?ssc:100513300	MPZL3	Immunoglobulin subtype||Immunoglobulin-like domain||Immunoglobulin V-set domain||Myelin P0 protein-related
ENSSSCG00000015115	28	62	78	26	30	22	0.887752594	1.795630791	2.073928399	0.683232009	0.821876699	0.530302442	1.934779595	0.678470384	73.88474954	25.10562969	1.5573	1.78E-05	0.00022292	UP	GO:0032268//GO:0030163//GO:0042059//GO:0009966//GO:0043067//GO:0032879//GO:1902531//GO:0071704//GO:0014066//GO:0001932//GO:0048017//GO:0023052//GO:0042787//GO:0014068//GO:0050790//GO:0031324//GO:0042326//GO:0019220//GO:0042981//GO:0042058//GO:0044700//GO:0010563//GO:0060627//GO:0016310//GO:0006464//GO:0048015//GO:0048518//GO:2000272//GO:0043066//GO:0006898//GO:0042325//GO:0051716//GO:0061099//GO:…	regulation of cellular protein metabolic process//protein catabolic process//negative regulation of epidermal growth factor receptor signaling pathway//regulation of signal transduction//regulation of programmed cell death//regulation of localization//regulation of intracellular signal transduction//organic substance metabolic process//regulation of phosphatidylinositol 3-kinase signaling//regula…	GO:0005911//GO:0044425//GO:0043231//GO:0016020//GO:0098797//GO:0005634//GO:0005912//GO:0043229//GO:0030054//GO:0098590//GO:0005622//GO:0005886//GO:0044459//GO:0071944//GO:0045121//GO:0005623//GO:0032991//GO:0098805//GO:0016600//GO:0098589//GO:0070161//GO:0043226//GO:0005901//GO:0044424//GO:0098796//GO:0044853//GO:0005737//GO:0005913//GO:0005575//GO:0043227//GO:0043234//GO:0044464	cell-cell junction//membrane part//intracellular membrane-bounded organelle//membrane//plasma membrane protein complex//nucleus//adherens junction//intracellular organelle//cell junction//plasma membrane region//intracellular//plasma membrane//plasma membrane part//cell periphery//membrane raft//cell//macromolecular complex//whole membrane//flotillin complex//membrane region//anchoring junction//…	GO:0030971//GO:0004842//GO:0050839//GO:0045309//GO:0019899//GO:0046875//GO:0019787//GO:0043167//GO:0016740//GO:0098631//GO:0046914//GO:0046872//GO:0061659//GO:1990782//GO:0098641//GO:0019904//GO:0001784//GO:0003674//GO:0098632//GO:0005509//GO:0019901//GO:0061630//GO:0005488//GO:0045296//GO:0019900//GO:0005102//GO:0004871//GO:0005515//GO:0051219//GO:0003824//GO:0017124//GO:0043169//GO:0008270//GO:…	receptor tyrosine kinase binding//ubiquitin-protein transferase activity//cell adhesion molecule binding//protein phosphorylated amino acid binding//enzyme binding//ephrin receptor binding//ubiquitin-like protein transferase activity//ion binding//transferase activity//protein binding involved in cell adhesion//transition metal ion binding//metal ion binding//ubiquitin-like protein ligase activit…	CBL; Cbl proto-oncogene, E3 ubiquitin protein ligase; K04707 E3 ubiquitin-protein ligase CBL [EC:6.3.2.19]	http://www.genome.jp/dbget-bin/www_bget?ssc:100518854	CBL	Zinc finger, RING-type||Adaptor protein Cbl, SH2-like||SH2 domain||UBA-like||Adaptor protein Cbl, EF hand-like||Ubiquitin-associated domain||Zinc finger, C3HC4 RING-type||Adaptor protein Cbl, N-terminal helical
ENSSSCG00000015124	7	58	70	19	17	26	0.432892049	3.276430787	3.630319479	0.973859058	0.908410164	1.222424216	3.453375133	1.034897812	67.59390767	19.79878414	1.7715	5.28E-06	7.69E-05	UP	GO:0016032//GO:0016043//GO:0048731//GO:0050794//GO:0044419//GO:0007399//GO:0052126//GO:0051701//GO:0065008//GO:0050793//GO:0051239//GO:0051960//GO:0044767//GO:0032501//GO:0050789//GO:0044763//GO:0008150//GO:0048856//GO:0071840//GO:0022607//GO:0046718//GO:0051128//GO:0009987//GO:0051963//GO:0051828//GO:0022610//GO:0007155//GO:0019058//GO:0007275//GO:0052192//GO:0044403//GO:0044085//GO:0051704//GO:…	viral process//cellular component organization//system development//regulation of cellular process//interspecies interaction between organisms//nervous system development//movement in host environment//interaction with host//regulation of biological quality//regulation of developmental process//regulation of multicellular organismal process//regulation of nervous system development//single-organi…	GO:0031224//GO:0016021//GO:0005575//GO:0070161//GO:0005912//GO:0016020//GO:0044425//GO:0045202//GO:0030054	intrinsic component of membrane//integral component of membrane//cellular_component//anchoring junction//adherens junction//membrane//membrane part//synapse//cell junction	GO:0005488//GO:0046982//GO:0042802//GO:0042803//GO:0005515//GO:0050839//GO:0003674//GO:0046983	binding//protein heterodimerization activity//identical protein binding//protein homodimerization activity//protein binding//cell adhesion molecule binding//molecular_function//protein dimerization activity	PVRL1, HVEC; poliovirus receptor-related 1 (herpesvirus entry mediator C); K06081 poliovirus receptor-related protein 1	http://www.genome.jp/dbget-bin/www_bget?ssc:397247	PVRL1	Immunoglobulin||Immunoglobulin-like domain||Immunoglobulin V-set domain||Immunoglobulin subtype||CD80-like, immunoglobulin C2-set||Immunoglobulin subtype 2
ENSSSCG00000015135	99	623	712	170	155	166	2.133744519	12.26554094	12.8692268	3.036806242	2.88662532	2.720084149	12.56738387	2.881171904	705.5629276	157.5460069	2.163	3.60E-28	1.43E-25	UP	--	--	GO:0044425//GO:0016020//GO:0005575//GO:0031224//GO:0016021	membrane part//membrane//cellular_component//intrinsic component of membrane//integral component of membrane	--	--	sortilin-related receptor-like	http://www.genome.jp/dbget-bin/www_bget?ssc:100626812	-	Low-density lipoprotein (LDL) receptor class A repeat||Fibronectin type III
ENSSSCG00000015196	54	121	115	52	46	47	1.831237942	3.748243739	3.270499565	1.461555461	1.34790829	1.211758023	3.509371652	1.340407258	125.077118	46.56508364	1.4255	1.21E-06	2.09E-05	UP	--	--	--	--	--	--	SIAE; sialic acid acetylesterase; K05970 sialate O-acetylesterase [EC:3.1.1.53]	http://www.genome.jp/dbget-bin/www_bget?ssc:100521812	-	Acetylesterase, domain of unknown function DUF303||SGNH hydrolase-type esterase domain
ENSSSCG00000015273	87	658	874	91	94	101	3.078882384	21.27116005	25.93883794	2.669169641	2.874439645	2.717454289	23.604999	2.753687858	807.8543931	91.67853801	3.1394	2.25E-32	1.52E-29	UP	GO:0042592//GO:0019725//GO:0098771//GO:0009987//GO:0006810//GO:0072507//GO:0070588//GO:0006816//GO:0006811//GO:0008150//GO:0044763//GO:0006875//GO:0055080//GO:1902578//GO:0072511//GO:0065008//GO:0055082//GO:0048878//GO:0098662//GO:0051179//GO:0006874//GO:0098660//GO:0044699//GO:0055074//GO:0055085//GO:0098655//GO:0051234//GO:0044765//GO:0065007//GO:0050801//GO:0006812//GO:0034220//GO:0030001//GO:…	homeostatic process//cellular homeostasis//inorganic ion homeostasis//cellular process//transport//divalent inorganic cation homeostasis//calcium ion transmembrane transport//calcium ion transport//ion transport//biological_process//single-organism cellular process//cellular metal ion homeostasis//cation homeostasis//single-organism localization//divalent inorganic cation transport//regulation of…	GO:0043226//GO:0044424//GO:0005575//GO:0043227//GO:0044464//GO:0071944//GO:0005623//GO:0031226//GO:0031224//GO:0016021//GO:0043229//GO:0005887//GO:0005622//GO:0005886//GO:0044459//GO:0044425//GO:0016020//GO:0043231	organelle//intracellular part//cellular_component//membrane-bounded organelle//cell part//cell periphery//cell//intrinsic component of plasma membrane//intrinsic component of membrane//integral component of membrane//intracellular organelle//integral component of plasma membrane//intracellular//plasma membrane//plasma membrane part//membrane part//membrane//intracellular membrane-bounded organelle	GO:0005515//GO:0015405//GO:0046873//GO:0016887//GO:0043492//GO:0003824//GO:0017111//GO:0030165//GO:0097367//GO:0043169//GO:0000166//GO:0042623//GO:0005388//GO:0035639//GO:0017076//GO:0036094//GO:0016787//GO:0042625//GO:0032555//GO:0005488//GO:0022857//GO:0015085//GO:1901265//GO:0022892//GO:0032550//GO:0015662//GO:0001882//GO:0019829//GO:0015399//GO:0005524//GO:0097159//GO:0005215//GO:0016818//GO:…	protein binding//P-P-bond-hydrolysis-driven transmembrane transporter activity//metal ion transmembrane transporter activity//ATPase activity//ATPase activity, coupled to movement of substances//catalytic activity//nucleoside-triphosphatase activity//PDZ domain binding//carbohydrate derivative binding//cation binding//nucleotide binding//ATPase activity, coupled//calcium-transporting ATPase activ…	plasma membrane calcium-transporting ATPase 4-like	http://www.genome.jp/dbget-bin/www_bget?ssc:100623420	-	P-type ATPase, cytoplasmic domain N||P-type ATPase||Cation-transporting P-type ATPase, N-terminal||P-type ATPase, A domain
ENSSSCG00000015273	87	658	874	91	94	101	3.078882384	21.27116005	25.93883794	2.669169641	2.874439645	2.717454289	23.604999	2.753687858	807.8543931	91.67853801	3.1394	2.25E-32	1.52E-29	UP	GO:0042592//GO:0019725//GO:0098771//GO:0009987//GO:0006810//GO:0072507//GO:0070588//GO:0006816//GO:0006811//GO:0008150//GO:0044763//GO:0006875//GO:0055080//GO:1902578//GO:0072511//GO:0065008//GO:0055082//GO:0048878//GO:0098662//GO:0051179//GO:0006874//GO:0098660//GO:0044699//GO:0055074//GO:0055085//GO:0098655//GO:0051234//GO:0044765//GO:0065007//GO:0050801//GO:0006812//GO:0034220//GO:0030001//GO:…	homeostatic process//cellular homeostasis//inorganic ion homeostasis//cellular process//transport//divalent inorganic cation homeostasis//calcium ion transmembrane transport//calcium ion transport//ion transport//biological_process//single-organism cellular process//cellular metal ion homeostasis//cation homeostasis//single-organism localization//divalent inorganic cation transport//regulation of…	GO:0043226//GO:0044424//GO:0005575//GO:0043227//GO:0044464//GO:0071944//GO:0005623//GO:0031226//GO:0031224//GO:0016021//GO:0043229//GO:0005887//GO:0005622//GO:0005886//GO:0044459//GO:0044425//GO:0016020//GO:0043231	organelle//intracellular part//cellular_component//membrane-bounded organelle//cell part//cell periphery//cell//intrinsic component of plasma membrane//intrinsic component of membrane//integral component of membrane//intracellular organelle//integral component of plasma membrane//intracellular//plasma membrane//plasma membrane part//membrane part//membrane//intracellular membrane-bounded organelle	GO:0005515//GO:0015405//GO:0046873//GO:0016887//GO:0043492//GO:0003824//GO:0017111//GO:0030165//GO:0097367//GO:0043169//GO:0000166//GO:0042623//GO:0005388//GO:0035639//GO:0017076//GO:0036094//GO:0016787//GO:0042625//GO:0032555//GO:0005488//GO:0022857//GO:0015085//GO:1901265//GO:0022892//GO:0032550//GO:0015662//GO:0001882//GO:0019829//GO:0015399//GO:0005524//GO:0097159//GO:0005215//GO:0016818//GO:…	protein binding//P-P-bond-hydrolysis-driven transmembrane transporter activity//metal ion transmembrane transporter activity//ATPase activity//ATPase activity, coupled to movement of substances//catalytic activity//nucleoside-triphosphatase activity//PDZ domain binding//carbohydrate derivative binding//cation binding//nucleotide binding//ATPase activity, coupled//calcium-transporting ATPase activ…	plasma membrane calcium-transporting ATPase 4-like	http://www.genome.jp/dbget-bin/www_bget?ssc:100623420	-	P-type ATPase, cytoplasmic domain N||P-type ATPase||Cation-transporting P-type ATPase, N-terminal||P-type ATPase, A domain
ENSSSCG00000015307	5	22	27	4	8	3	0.348578515	1.401021265	1.578554614	0.231127456	0.481916828	0.15900797	1.489787939	0.290684085	25.86928049	4.848941668	2.4155	0.00020927	0.0018087	UP	GO:0044260//GO:0006464//GO:0016310//GO:0071704//GO:0006468//GO:0065007//GO:0043412//GO:0044267//GO:0044238//GO:0006796//GO:0043170//GO:0044699//GO:0036211//GO:0050794//GO:0051726//GO:0006793//GO:0007049//GO:0044237//GO:0050789//GO:0044763//GO:0008150//GO:0009987//GO:0008152//GO:0019538	cellular macromolecule metabolic process//cellular protein modification process//phosphorylation//organic substance metabolic process//protein phosphorylation//biological regulation//macromolecule modification//cellular protein metabolic process//primary metabolic process//phosphate-containing compound metabolic process//macromolecule metabolic process//single-organism process//protein modificati…	--	--	GO:0043168//GO:0043167//GO:0032553//GO:0016301//GO:0004674//GO:0032549//GO:0030554//GO:0003674//GO:0001883//GO:0032559//GO:0016773//GO:1901363//GO:0004672//GO:0097159//GO:0005524//GO:0016740//GO:0016772//GO:0001882//GO:1901265//GO:0032550//GO:0005488//GO:0032555//GO:0036094//GO:0035639//GO:0017076//GO:0000166//GO:0097367//GO:0003824	anion binding//ion binding//ribonucleotide binding//kinase activity//protein serine/threonine kinase activity//ribonucleoside binding//adenyl nucleotide binding//molecular_function//purine nucleoside binding//adenyl ribonucleotide binding//phosphotransferase activity, alcohol group as acceptor//heterocyclic compound binding//protein kinase activity//organic cyclic compound binding//ATP binding//t…	CDK14; cyclin-dependent kinase 14-like; K08821 cyclin-dependent kinase 14 [EC:2.7.11.22]	http://www.genome.jp/dbget-bin/www_bget?ssc:100515962	CDK14	Serine/threonine/dual specificity protein kinase, catalytic domain||Protein kinase-like domain||Protein kinase domain||Serine-threonine/tyrosine-protein kinase catalytic domain||Tyrosine-protein kinase, catalytic domain
ENSSSCG00000015329	17	72	105	17	21	27	1.17258556	4.536485764	6.073655519	0.971863965	1.251602464	1.415879885	5.305070641	1.213115438	93.20670416	20.757339	2.1668	1.11E-09	3.89E-08	UP	--	--	--	--	--	--	PPP1R9A; protein phosphatase 1, regulatory subunit 9A; K17551 neurabin	http://www.genome.jp/dbget-bin/www_bget?ssc:100621071	-	-
ENSSSCG00000015399	20	411	438	86	48	74	0.599216432	11.24830222	11.00507651	2.135566542	1.242643208	1.685592018	11.12668936	1.687933923	449.1808066	66.69348347	2.7517	2.15E-34	1.86E-31	UP	GO:0060560//GO:0051128//GO:0051272//GO:0048841//GO:0048519//GO:0048522//GO:0071840//GO:2000181//GO:0048858//GO:1902589//GO:0001558//GO:0048675//GO:0032102//GO:0048514//GO:0051129//GO:0007411//GO:0051961//GO:0045665//GO:0044763//GO:0050789//GO:0030308//GO:0008150//GO:0022604//GO:0009605//GO:1902668//GO:0042330//GO:0040017//GO:1902667//GO:0048856//GO:0048583//GO:0045765//GO:0007166//GO:0014031//GO:…	developmental growth involved in morphogenesis//regulation of cellular component organization//positive regulation of cellular component movement//regulation of axon extension involved in axon guidance//negative regulation of biological process//positive regulation of cellular process//cellular component organization or biogenesis//negative regulation of blood vessel morphogenesis//cell projectio…	GO:0005575//GO:0044421//GO:0005615//GO:0005576	cellular_component//extracellular region part//extracellular space//extracellular region	GO:0005515//GO:0005102//GO:0045499//GO:0005488//GO:0003674//GO:0030215//GO:0038191	protein binding//receptor binding//chemorepellent activity//binding//molecular_function//semaphorin receptor binding//neuropilin binding	SEMA3E; sema domain, immunoglobulin domain (Ig), short basic domain, secreted, (semaphorin) 3E; K06840 semaphorin 3	http://www.genome.jp/dbget-bin/www_bget?ssc:100524100	SEMA3E	Sema domain||Immunoglobulin||Immunoglobulin-like domain||Plexin-like fold
ENSSSCG00000015402	101	374	391	114	107	110	2.569490426	8.691378591	8.341950808	2.403761746	2.352127731	2.127577275	8.5166647	2.294488917	404.856369	106.2409541	1.9301	5.01E-19	6.86E-17	UP	GO:0023052//GO:0044700//GO:0086009//GO:0032879//GO:0030001//GO:0008016//GO:0001508//GO:0034762//GO:1903522//GO:0070838//GO:0086001//GO:0060307//GO:0043269//GO:0003013//GO:0051270//GO:0055117//GO:0034765//GO:0051924//GO:0090257//GO:0060047//GO:0006942//GO:0070252//GO:0055085//GO:0098660//GO:0008015//GO:0044707//GO:0006936//GO:0044699//GO:0061337//GO:0065007//GO:0006812//GO:0003015//GO:0030048//GO:…	signaling//single organism signaling//membrane repolarization//regulation of localization//metal ion transport//regulation of heart contraction//action potential//regulation of transmembrane transport//regulation of blood circulation//divalent metal ion transport//cardiac muscle cell action potential//regulation of ventricular cardiac muscle cell membrane repolarization//regulation of ion transpo…	GO:1990454//GO:0098797//GO:0043230//GO:0030315//GO:0044425//GO:0016020//GO:0043231//GO:0012505//GO:0043229//GO:0005576//GO:0005622//GO:0005886//GO:0005783//GO:1903561//GO:0044459//GO:0034703//GO:0034704//GO:0005891//GO:0071944//GO:0042383//GO:0032991//GO:0005623//GO:0031224//GO:0016021//GO:0044421//GO:0031982//GO:1902495//GO:0065010//GO:0016528//GO:0098796//GO:0043226//GO:0044424//GO:0005575//GO:…	L-type voltage-gated calcium channel complex//plasma membrane protein complex//extracellular organelle//T-tubule//membrane part//membrane//intracellular membrane-bounded organelle//endomembrane system//intracellular organelle//extracellular region//intracellular//plasma membrane//endoplasmic reticulum//extracellular vesicle//plasma membrane part//cation channel complex//calcium channel complex//v…	GO:0005244//GO:0022890//GO:0022891//GO:0015267//GO:0005215//GO:0015075//GO:0022838//GO:0005262//GO:0003674//GO:0072509//GO:0022803//GO:0008324//GO:0005261//GO:0022832//GO:0022843//GO:0022892//GO:0005216//GO:0022857//GO:0015085//GO:0046873//GO:0005245//GO:0022836	voltage-gated ion channel activity//inorganic cation transmembrane transporter activity//substrate-specific transmembrane transporter activity//channel activity//transporter activity//ion transmembrane transporter activity//substrate-specific channel activity//calcium channel activity//molecular_function//divalent inorganic cation transmembrane transporter activity//passive transmembrane transpor…	CACNA2D1; calcium channel, voltage-dependent, alpha 2/delta subunit 1; K04858 voltage-dependent calcium channel alpha-2/delta-1	http://www.genome.jp/dbget-bin/www_bget?ssc:397377	CACNA2D1	Cache domain||von Willebrand factor, type A||Voltage-dependent calcium channel, alpha-2/delta subunit, conserved region||VWA N-terminal
ENSSSCG00000015445	17	143	131	19	34	29	0.613425915	4.713469172	3.964146815	0.568234682	1.060092127	0.79556968	4.338807994	0.807965496	145.2973486	26.27464247	2.4673	1.89E-15	1.67E-13	UP	--	--	--	--	--	--	NRCAM; neuronal cell adhesion molecule; K06756 neuronal cell adhesion molecule	http://www.genome.jp/dbget-bin/www_bget?ssc:100520970	-	Immunoglobulin-like domain||Immunoglobulin||Immunoglobulin subtype||Immunoglobulin subtype 2||Immunoglobulin I-set
ENSSSCG00000015498	110	249	295	116	115	117	2.757428188	5.701673031	6.201528999	2.410074419	2.4909262	2.229792319	5.951601015	2.376930979	287.3542588	111.6674471	1.3636	1.40E-09	4.79E-08	UP	GO:0002684//GO:0009896//GO:0046483//GO:0002521//GO:0098602//GO:0009059//GO:0044707//GO:1903037//GO:0010556//GO:0046636//GO:0044699//GO:0061013//GO:0034109//GO:0002683//GO:0010033//GO:0046651//GO:0001776//GO:0048646//GO:0019222//GO:1901222//GO:0002292//GO:0071826//GO:0009894//GO:0010608//GO:0006996//GO:0034641//GO:0016070//GO:2000515//GO:0043933//GO:0050856//GO:2000026//GO:0043170//GO:0071593//GO:…	positive regulation of immune system process//positive regulation of catabolic process//heterocycle metabolic process//leukocyte differentiation//single organism cell adhesion//macromolecule biosynthetic process//single-multicellular organism process//regulation of leukocyte cell-cell adhesion//regulation of macromolecule biosynthetic process//negative regulation of alpha-beta T cell activation//…	GO:0043229//GO:0005622//GO:0044424//GO:0043226//GO:0030529//GO:0005737//GO:0044444//GO:0010494//GO:0044464//GO:0005575//GO:0005623//GO:0032991//GO:0000932//GO:0043232//GO:0035770//GO:0036464//GO:0043228	intracellular organelle//intracellular//intracellular part//organelle//ribonucleoprotein complex//cytoplasm//cytoplasmic part//cytoplasmic stress granule//cell part//cellular_component//cell//macromolecular complex//cytoplasmic mRNA processing body//intracellular non-membrane-bounded organelle//ribonucleoprotein granule//cytoplasmic ribonucleoprotein granule//non-membrane-bounded organelle	GO:0097159//GO:0003723//GO:0046914//GO:0046872//GO:1901363//GO:0003674//GO:0035613//GO:0043167//GO:0044822//GO:0043169//GO:0008270//GO:0003730//GO:0003729//GO:0005488//GO:0003676	organic cyclic compound binding//RNA binding//transition metal ion binding//metal ion binding//heterocyclic compound binding//molecular_function//RNA stem-loop binding//ion binding//poly(A) RNA binding//cation binding//zinc ion binding//mRNA 3'-UTR binding//mRNA binding//binding//nucleic acid binding	RC3H1; ring finger and CCCH-type domains 1; K15690 RING finger and CCCH-type zinc finger domain-containing protein	http://www.genome.jp/dbget-bin/www_bget?ssc:100519792	RC3H1	Zinc finger, RING-type||Zinc finger, CCCH-type
ENSSSCG00000015531	53	162	179	54	71	60	1.52645251	4.262004245	4.323402762	1.289027331	1.766921563	1.313789255	4.292703504	1.456579383	180.3143474	59.39250049	1.6022	1.17E-09	4.10E-08	UP	GO:0000226//GO:0007010//GO:0044699//GO:0006996//GO:0007017//GO:0016043//GO:0071840//GO:1902589//GO:0008150//GO:0044763//GO:0034453//GO:0009987	microtubule cytoskeleton organization//cytoskeleton organization//single-organism process//organelle organization//microtubule-based process//cellular component organization//cellular component organization or biogenesis//single-organism organelle organization//biological_process//single-organism cellular process//microtubule anchoring//cellular process	GO:0005856//GO:0005622//GO:0043229//GO:0015630//GO:0043228//GO:0044422//GO:0044446//GO:0005623//GO:0005815//GO:0043232//GO:0005813//GO:0044430//GO:0044464//GO:0005575//GO:0044424//GO:0043226	cytoskeleton//intracellular//intracellular organelle//microtubule cytoskeleton//non-membrane-bounded organelle//organelle part//intracellular organelle part//cell//microtubule organizing center//intracellular non-membrane-bounded organelle//centrosome//cytoskeletal part//cell part//cellular_component//intracellular part//organelle	GO:0008017//GO:0044877//GO:0003674//GO:0032403//GO:0005488//GO:0015631//GO:0008092//GO:0005515	microtubule binding//macromolecular complex binding//molecular_function//protein complex binding//binding//tubulin binding//cytoskeletal protein binding//protein binding	centrosome-associated protein 350-like	http://www.genome.jp/dbget-bin/www_bget?ssc:102167192	-	-
ENSSSCG00000015555	686	4261	4811	1349	1226	1450	12.55338174	71.22616966	73.83073873	20.46018271	19.38557042	20.17305394	72.52845419	20.00626902	4795.535296	1289.808862	1.8945	9.48E-31	4.78E-28	UP	GO:0006928//GO:0048468//GO:0016043//GO:0051179//GO:0009653//GO:0030154//GO:0044767//GO:0031589//GO:0071840//GO:0022607//GO:0008150//GO:0044763//GO:0043062//GO:0048856//GO:0022610//GO:0007155//GO:0034330//GO:0009987//GO:0051674//GO:0022617//GO:0044085//GO:0034446//GO:0031581//GO:0071822//GO:0000904//GO:0016477//GO:0032502//GO:0007044//GO:0048869//GO:0030198//GO:0006461//GO:0070271//GO:0022411//GO:…	movement of cell or subcellular component//cell development//cellular component organization//localization//anatomical structure morphogenesis//cell differentiation//single-organism developmental process//cell-substrate adhesion//cellular component organization or biogenesis//cellular component assembly//biological_process//single-organism cellular process//extracellular structure organization//a…	GO:0031982//GO:0044421//GO:0031012//GO:0070062//GO:0031988//GO:0043227//GO:0005575//GO:0043226//GO:0065010//GO:0005604//GO:0044420//GO:0043230//GO:1903561//GO:0005578//GO:0005576	vesicle//extracellular region part//extracellular matrix//extracellular exosome//membrane-bounded vesicle//membrane-bounded organelle//cellular_component//organelle//extracellular membrane-bounded organelle//basement membrane//extracellular matrix component//extracellular organelle//extracellular vesicle//proteinaceous extracellular matrix//extracellular region	GO:0005198//GO:0005201//GO:0003674	structural molecule activity//extracellular matrix structural constituent//molecular_function	laminin subunit gamma-1; K05635 laminin, gamma 1	http://www.genome.jp/dbget-bin/www_bget?ssc:100514785	LAMC1	Laminin, N-terminal||Laminin IV||EGF-like domain||Laminin EGF domain
ENSSSCG00000015563	23	61	45	23	18	20	1.032062022	2.500340939	1.693385014	0.855395055	0.697914081	0.682299392	2.096862976	0.745202843	56.39198938	19.58690886	1.5256	0.00019625	0.0017112	UP	GO:0008150//GO:0044763//GO:0050789//GO:0043087//GO:0009987//GO:0007154//GO:0008152//GO:0051345//GO:0050794//GO:0050896//GO:0035556//GO:0009893//GO:0043085//GO:0007165//GO:0043547//GO:0065007//GO:0044699//GO:0044093//GO:0019222//GO:0007264//GO:0051716//GO:0048518//GO:0065009//GO:0044700//GO:0051336//GO:0050790//GO:0023052	biological_process//single-organism cellular process//regulation of biological process//regulation of GTPase activity//cellular process//cell communication//metabolic process//positive regulation of hydrolase activity//regulation of cellular process//response to stimulus//intracellular signal transduction//positive regulation of metabolic process//positive regulation of catalytic activity//signal…	GO:0044464//GO:0005575//GO:0005623//GO:0005622	cell part//cellular_component//cell//intracellular	GO:0005085//GO:0003674//GO:0098772//GO:0008321//GO:0005088	guanyl-nucleotide exchange factor activity//molecular_function//molecular function regulator//Ral guanyl-nucleotide exchange factor activity//Ras guanyl-nucleotide exchange factor activity	RGL1; ral guanine nucleotide dissociation stimulator-like 1; K17635 ral guanine nucleotide dissociation stimulator-like 1	http://www.genome.jp/dbget-bin/www_bget?ssc:100515847	RGL1	Ras guanine nucleotide exchange factor domain||Ras-like guanine nucleotide exchange factor, N-terminal||Ras-associating (RA) domain||Ras guanine-nucleotide exchange factors catalytic domain||Ubiquitin-related domain
ENSSSCG00000015566	32	689	899	108	85	87	1.249019498	24.56574262	29.42687663	3.493847406	2.866748935	2.581698485	26.99630962	2.980764942	837.607068	89.99779903	3.2183	7.17E-38	9.47E-35	UP	GO:1901136//GO:0006487//GO:0009100//GO:1901576//GO:0034620//GO:0008150//GO:0006986//GO:0050789//GO:0044763//GO:0019941//GO:0044237//GO:1904587//GO:0030968//GO:0006516//GO:0019538//GO:0005975//GO:0044265//GO:0009987//GO:0006517//GO:0007154//GO:0008152//GO:0035977//GO:0071310//GO:0006950//GO:0009101//GO:1901575//GO:0036211//GO:0050896//GO:0009058//GO:0006508//GO:0050794//GO:1901135//GO:0044712//GO:…	carbohydrate derivative catabolic process//protein N-linked glycosylation//glycoprotein metabolic process//organic substance biosynthetic process//cellular response to unfolded protein//biological_process//response to unfolded protein//regulation of biological process//single-organism cellular process//modification-dependent protein catabolic process//cellular metabolic process//response to glyco…	GO:0005737//GO:0044444//GO:0044464//GO:0043227//GO:0005575//GO:0044424//GO:0043226//GO:0070013//GO:0044422//GO:0044446//GO:0005623//GO:0043233//GO:0005783//GO:0005622//GO:0031974//GO:0044432//GO:0043229//GO:0012505//GO:0043231//GO:0016020//GO:0005788	cytoplasm//cytoplasmic part//cell part//membrane-bounded organelle//cellular_component//intracellular part//organelle//intracellular organelle lumen//organelle part//intracellular organelle part//cell//organelle lumen//endoplasmic reticulum//intracellular//membrane-enclosed lumen//endoplasmic reticulum part//intracellular organelle//endomembrane system//intracellular membrane-bounded organelle//m…	GO:0043169//GO:0003824//GO:0004569//GO:0005488//GO:0005509//GO:0004571//GO:0015924//GO:0016787//GO:0004559//GO:0003674//GO:0046872//GO:0004553//GO:0015923//GO:0016798//GO:0043167	cation binding//catalytic activity//glycoprotein endo-alpha-1,2-mannosidase activity//binding//calcium ion binding//mannosyl-oligosaccharide 1,2-alpha-mannosidase activity//mannosyl-oligosaccharide mannosidase activity//hydrolase activity//alpha-mannosidase activity//molecular_function//metal ion binding//hydrolase activity, hydrolyzing O-glycosyl compounds//mannosidase activity//hydrolase activi…	EDEM3; ER degradation enhancer, mannosidase alpha-like 3; K10086 ER degradation enhancer, mannosidase alpha-like 3	http://www.genome.jp/dbget-bin/www_bget?ssc:100625293	EDEM3	Glycoside hydrolase, family 47||PA domain
ENSSSCG00000015566	32	689	899	108	85	87	1.249019498	24.56574262	29.42687663	3.493847406	2.866748935	2.581698485	26.99630962	2.980764942	837.607068	89.99779903	3.2183	7.17E-38	9.47E-35	UP	GO:1901136//GO:0006487//GO:0009100//GO:1901576//GO:0034620//GO:0008150//GO:0006986//GO:0050789//GO:0044763//GO:0019941//GO:0044237//GO:1904587//GO:0030968//GO:0006516//GO:0019538//GO:0005975//GO:0044265//GO:0009987//GO:0006517//GO:0007154//GO:0008152//GO:0035977//GO:0071310//GO:0006950//GO:0009101//GO:1901575//GO:0036211//GO:0050896//GO:0009058//GO:0006508//GO:0050794//GO:1901135//GO:0044712//GO:…	carbohydrate derivative catabolic process//protein N-linked glycosylation//glycoprotein metabolic process//organic substance biosynthetic process//cellular response to unfolded protein//biological_process//response to unfolded protein//regulation of biological process//single-organism cellular process//modification-dependent protein catabolic process//cellular metabolic process//response to glyco…	GO:0005737//GO:0044444//GO:0044464//GO:0043227//GO:0005575//GO:0044424//GO:0043226//GO:0070013//GO:0044422//GO:0044446//GO:0005623//GO:0043233//GO:0005783//GO:0005622//GO:0031974//GO:0044432//GO:0043229//GO:0012505//GO:0043231//GO:0016020//GO:0005788	cytoplasm//cytoplasmic part//cell part//membrane-bounded organelle//cellular_component//intracellular part//organelle//intracellular organelle lumen//organelle part//intracellular organelle part//cell//organelle lumen//endoplasmic reticulum//intracellular//membrane-enclosed lumen//endoplasmic reticulum part//intracellular organelle//endomembrane system//intracellular membrane-bounded organelle//m…	GO:0043169//GO:0003824//GO:0004569//GO:0005488//GO:0005509//GO:0004571//GO:0015924//GO:0016787//GO:0004559//GO:0003674//GO:0046872//GO:0004553//GO:0015923//GO:0016798//GO:0043167	cation binding//catalytic activity//glycoprotein endo-alpha-1,2-mannosidase activity//binding//calcium ion binding//mannosyl-oligosaccharide 1,2-alpha-mannosidase activity//mannosyl-oligosaccharide mannosidase activity//hydrolase activity//alpha-mannosidase activity//molecular_function//metal ion binding//hydrolase activity, hydrolyzing O-glycosyl compounds//mannosidase activity//hydrolase activi…	EDEM3; ER degradation enhancer, mannosidase alpha-like 3; K10086 ER degradation enhancer, mannosidase alpha-like 3	http://www.genome.jp/dbget-bin/www_bget?ssc:100625293	EDEM3	Glycoside hydrolase, family 47||PA domain
ENSSSCG00000015587	43	96	110	39	38	43	4.029701698	8.218018441	8.644947595	3.029214227	3.077085288	3.063655482	8.431483018	3.056651666	108.8691059	38.45637544	1.5013	1.40E-06	2.37E-05	UP	GO:0044699//GO:0043170//GO:0044238//GO:0006796//GO:0006468//GO:0044267//GO:0043412//GO:0065007//GO:0071704//GO:0044700//GO:0023052//GO:0051716//GO:0016310//GO:0006464//GO:0044260//GO:0019538//GO:0009987//GO:0008152//GO:0007154//GO:0044763//GO:0050789//GO:0008150//GO:0044237//GO:0006793//GO:0007165//GO:0050794//GO:0036211//GO:0050896	single-organism process//macromolecule metabolic process//primary metabolic process//phosphate-containing compound metabolic process//protein phosphorylation//cellular protein metabolic process//macromolecule modification//biological regulation//organic substance metabolic process//single organism signaling//signaling//cellular response to stimulus//phosphorylation//cellular protein modification …	GO:0043229//GO:0005622//GO:0043231//GO:0044424//GO:0043226//GO:0005737//GO:0044464//GO:0005575//GO:0043227//GO:0005623	intracellular organelle//intracellular//intracellular membrane-bounded organelle//intracellular part//organelle//cytoplasm//cell part//cellular_component//membrane-bounded organelle//cell	GO:0016740//GO:0008289//GO:0004672//GO:0016773//GO:0003674//GO:0004674//GO:0016301//GO:0043168//GO:0043167//GO:0003824//GO:0005543//GO:0035091//GO:0005488//GO:0016772	transferase activity//lipid binding//protein kinase activity//phosphotransferase activity, alcohol group as acceptor//molecular_function//protein serine/threonine kinase activity//kinase activity//anion binding//ion binding//catalytic activity//phospholipid binding//phosphatidylinositol binding//binding//transferase activity, transferring phosphorus-containing groups	ribosomal protein S6 kinase delta-1-like	http://www.genome.jp/dbget-bin/www_bget?ssc:100738745	-	MIT||Phox homologous domain
ENSSSCG00000015659	14	47	57	11	16	19	0.979523143	3.003834211	3.344465793	0.637881914	0.967293218	1.010665159	3.174150002	0.871946764	54.91604242	14.69030408	1.9024	1.08E-05	0.00014372	UP	GO:0070201//GO:0010498//GO:0048585//GO:0051234//GO:0044238//GO:0043161//GO:0032387//GO:0042221//GO:0090317//GO:0044765//GO:0033157//GO:0065007//GO:0051603//GO:0070536//GO:0043412//GO:0044267//GO:0035967//GO:0045184//GO:0035966//GO:0010033//GO:1990167//GO:0044699//GO:0051641//GO:0030433//GO:0044710//GO:0032386//GO:1990168//GO:0044257//GO:0043170//GO:0009894//GO:0008104//GO:0006511//GO:0019222//GO:…	regulation of establishment of protein localization//proteasomal protein catabolic process//negative regulation of response to stimulus//establishment of localization//primary metabolic process//proteasome-mediated ubiquitin-dependent protein catabolic process//negative regulation of intracellular transport//response to chemical//negative regulation of intracellular protein transport//single-orga…	--	--	GO:0003674//GO:0070011//GO:1904265//GO:0046872//GO:1904455//GO:0043167//GO:0031625//GO:0044389//GO:1990380//GO:0019899//GO:0008234//GO:0004843//GO:0043169//GO:0005515//GO:0036459//GO:0003824//GO:0005488//GO:0008233//GO:0019783//GO:0016787	molecular_function//peptidase activity, acting on L-amino acid peptides//ubiquitin-specific protease activity involved in negative regulation of retrograde protein transport, ER to cytosol//metal ion binding//ubiquitin-specific protease activity involved in negative regulation of ERAD pathway//ion binding//ubiquitin protein ligase binding//ubiquitin-like protein ligase binding//Lys48-specific deu…	YOD1; YOD1 deubiquitinase; K13719 ubiquitin thioesterase OTU1 [EC:3.1.2.-]	http://www.genome.jp/dbget-bin/www_bget?ssc:100520400	YOD1	Ubiquitin-related domain||OTU domain
ENSSSCG00000015701	20	146	160	29	26	42	0.872148123	5.815734154	5.851207158	1.048139747	0.979681928	1.392440263	5.833470656	1.140087313	161.8271298	30.95046757	2.3864	7.81E-16	7.42E-14	UP	GO:0034645//GO:1901137//GO:0044238//GO:0044267//GO:0043412//GO:0006486//GO:0044723//GO:0009059//GO:0044699//GO:0043170//GO:0044710//GO:0006464//GO:0070085//GO:0044249//GO:0044260//GO:0071704//GO:0043413//GO:0009100//GO:0006487//GO:1901576//GO:0044763//GO:0008150//GO:0044237//GO:0005975//GO:0019538//GO:0008152//GO:0009987//GO:0009101//GO:0009058//GO:0036211//GO:1901135	cellular macromolecule biosynthetic process//carbohydrate derivative biosynthetic process//primary metabolic process//cellular protein metabolic process//macromolecule modification//protein glycosylation//single-organism carbohydrate metabolic process//macromolecule biosynthetic process//single-organism process//macromolecule metabolic process//single-organism metabolic process//cellular protein …	GO:0005622//GO:1903561//GO:0012505//GO:0043229//GO:0005576//GO:0044425//GO:0043231//GO:0016020//GO:0043230//GO:0031988//GO:0005737//GO:0070062//GO:0044444//GO:0005575//GO:0043227//GO:0044464//GO:0043226//GO:0044424//GO:0005794//GO:0065010//GO:0031982//GO:0031224//GO:0016021//GO:0044421//GO:0005623	intracellular//extracellular vesicle//endomembrane system//intracellular organelle//extracellular region//membrane part//intracellular membrane-bounded organelle//membrane//extracellular organelle//membrane-bounded vesicle//cytoplasm//extracellular exosome//cytoplasmic part//cellular_component//membrane-bounded organelle//cell part//organelle//intracellular part//Golgi apparatus//extracellular me…	GO:0003674//GO:0016740//GO:0030144//GO:0016758//GO:0016757//GO:0008194//GO:0003824//GO:0008375	molecular_function//transferase activity//alpha-1,6-mannosylglycoprotein 6-beta-N-acetylglucosaminyltransferase activity//transferase activity, transferring hexosyl groups//transferase activity, transferring glycosyl groups//UDP-glycosyltransferase activity//catalytic activity//acetylglucosaminyltransferase activity	MGAT5; mannosyl (alpha-1,6-)-glycoprotein beta-1,6-N-acetyl-glucosaminyltransferase; K00744 alpha-1,3(6)-mannosylglycoprotein beta-1,6-N-acetyl-glucosaminyltransferase [EC:2.4.1.155]	http://www.genome.jp/dbget-bin/www_bget?ssc:100512563	MGAT5	-
ENSSSCG00000015808	215	3822	4054	878	583	654	7.755162409	125.931552	122.6313244	26.24870556	18.17073466	17.93482789	124.2814382	20.78475604	4167.254949	679.9503891	2.6156	2.52E-54	1.27E-50	UP	GO:0051247//GO:0002376//GO:0071840//GO:0051338//GO:0030216//GO:0001934//GO:0071495//GO:0048522//GO:0071216//GO:0051546//GO:0051128//GO:0071219//GO:0071559//GO:0060341//GO:0051272//GO:0006810//GO:0009605//GO:0071702//GO:1903532//GO:0010634//GO:0044237//GO:0040017//GO:0080090//GO:0048856//GO:0050789//GO:0044763//GO:0008150//GO:1990267//GO:1902533//GO:0043410//GO:0043549//GO:0033631//GO:0033036//GO:…	positive regulation of protein metabolic process//immune system process//cellular component organization or biogenesis//regulation of transferase activity//keratinocyte differentiation//positive regulation of protein phosphorylation//cellular response to endogenous stimulus//positive regulation of cellular process//cellular response to biotic stimulus//keratinocyte migration//regulation of cellul…	GO:0070062//GO:0031988//GO:0005925//GO:0043227//GO:0005575//GO:0070161//GO:0043226//GO:0065010//GO:0031982//GO:0044421//GO:0016021//GO:0031224//GO:1903561//GO:0005576//GO:0030054//GO:0016020//GO:0044425//GO:0005912//GO:0005924//GO:0043230//GO:0030055	extracellular exosome//membrane-bounded vesicle//focal adhesion//membrane-bounded organelle//cellular_component//anchoring junction//organelle//extracellular membrane-bounded organelle//vesicle//extracellular region part//integral component of membrane//intrinsic component of membrane//extracellular vesicle//extracellular region//cell junction//membrane//membrane part//adherens junction//cell-sub…	GO:0008237//GO:0005515//GO:0005102//GO:0017124//GO:0003824//GO:0008233//GO:0005488//GO:0005518//GO:0043236//GO:0016787//GO:0004175//GO:0019904//GO:0070011//GO:0044877//GO:0004222//GO:0032403//GO:0003674//GO:0005178//GO:0050840//GO:0050839	metallopeptidase activity//protein binding//receptor binding//SH3 domain binding//catalytic activity//peptidase activity//binding//collagen binding//laminin binding//hydrolase activity//endopeptidase activity//protein domain specific binding//peptidase activity, acting on L-amino acid peptides//macromolecular complex binding//metalloendopeptidase activity//protein complex binding//molecular_funct…	ADAM-9, Adam9; cellular disintegrin precursor; K06834 disintegrin and metalloproteinase domain-containing protein 9 [EC:3.4.24.-]	http://www.genome.jp/dbget-bin/www_bget?ssc:397344	ADAM9	Peptidase M12B, ADAM/reprolysin||EGF-like domain||Disintegrin domain||ADAM, cysteine-rich||Peptidase M12B, propeptide
ENSSSCG00000015851	98	226	283	85	123	128	2.39742223	5.050313374	5.805907667	1.723448523	2.600010239	2.380649445	5.428110521	2.234702735	268.6426177	107.5055191	1.3213	7.75E-09	2.26E-07	UP	GO:0070212//GO:0010605//GO:0010468//GO:0051129//GO:0006259//GO:0033036//GO:0051972//GO:0051225//GO:0031326//GO:0006275//GO:0050789//GO:0044763//GO:0008150//GO:0044237//GO:0080090//GO:0097659//GO:2000278//GO:0009100//GO:0051128//GO:0033044//GO:1901576//GO:0048519//GO:0048522//GO:0032206//GO:0010833//GO:0070213//GO:0071840//GO:0051338//GO:0032846//GO:0022607//GO:0010467//GO:1902589//GO:0016233//GO:…	protein poly-ADP-ribosylation//negative regulation of macromolecule metabolic process//regulation of gene expression//negative regulation of cellular component organization//DNA metabolic process//macromolecule localization//regulation of telomerase activity//spindle assembly//regulation of cellular biosynthetic process//regulation of DNA replication//regulation of biological process//single-orga…	GO:0005575//GO:0043227//GO:0000228//GO:0044464//GO:0031981//GO:0044428//GO:0005737//GO:0044444//GO:0070013//GO:0043226//GO:0005794//GO:0044424//GO:0044446//GO:0044422//GO:0043228//GO:0044454//GO:0043232//GO:0000784//GO:0005623//GO:0005622//GO:0043233//GO:0044427//GO:0005694//GO:0012505//GO:0098687//GO:0043229//GO:0031974//GO:0005634//GO:0005829//GO:0043231//GO:0000781	cellular_component//membrane-bounded organelle//nuclear chromosome//cell part//nuclear lumen//nuclear part//cytoplasm//cytoplasmic part//intracellular organelle lumen//organelle//Golgi apparatus//intracellular part//intracellular organelle part//organelle part//non-membrane-bounded organelle//nuclear chromosome part//intracellular non-membrane-bounded organelle//nuclear chromosome, telomeric regi…	GO:0016757//GO:0043169//GO:0008270//GO:0003950//GO:0003824//GO:0005515//GO:0005488//GO:0003674//GO:0046872//GO:0016740//GO:0046914//GO:0043167//GO:0016763//GO:0042393	transferase activity, transferring glycosyl groups//cation binding//zinc ion binding//NAD+ ADP-ribosyltransferase activity//catalytic activity//protein binding//binding//molecular_function//metal ion binding//transferase activity//transition metal ion binding//ion binding//transferase activity, transferring pentosyl groups//histone binding	TNKS; tankyrase, TRF1-interacting ankyrin-related ADP-ribose polymerase; K10799 tankyrase [EC:2.4.2.30]	http://www.genome.jp/dbget-bin/www_bget?ssc:100153228	TNKS	Sterile alpha motif domain||Poly(ADP-ribose) polymerase, catalytic domain||Ankyrin repeat-containing domain||Sterile alpha motif/pointed domain||Ankyrin repeat
ENSSSCG00000015939	30	136	131	34	43	34	1.500963337	6.215544406	5.496488988	1.409901214	1.858954583	1.293286589	5.856016697	1.520714129	141.4780752	35.67409224	1.9876	2.42E-11	1.17E-09	UP	GO:0008150//GO:0019941//GO:0044237//GO:0019538//GO:0044265//GO:0008152//GO:0009987//GO:1901575//GO:0036211//GO:0006508//GO:0071596//GO:0016567//GO:0009056//GO:0043632//GO:0070647//GO:0010498//GO:0043161//GO:0044238//GO:0044267//GO:0043412//GO:0051603//GO:0043170//GO:0044257//GO:0006511//GO:0032446//GO:0006464//GO:0009057//GO:0044260//GO:0044248//GO:0030163//GO:0071704	biological_process//modification-dependent protein catabolic process//cellular metabolic process//protein metabolic process//cellular macromolecule catabolic process//metabolic process//cellular process//organic substance catabolic process//protein modification process//proteolysis//ubiquitin-dependent protein catabolic process via the N-end rule pathway//protein ubiquitination//catabolic process…	GO:0005737//GO:0005575//GO:0044464//GO:0043234//GO:0044424//GO:1902494//GO:0005623//GO:0032991//GO:0005622//GO:1990234//GO:0000151	cytoplasm//cellular_component//cell part//protein complex//intracellular part//catalytic complex//cell//macromolecular complex//intracellular//transferase complex//ubiquitin ligase complex	GO:0003824//GO:0061630//GO:0003674//GO:0016740//GO:0061659//GO:0019787//GO:0004842	catalytic activity//ubiquitin protein ligase activity//molecular_function//transferase activity//ubiquitin-like protein ligase activity//ubiquitin-like protein transferase activity//ubiquitin-protein transferase activity	UBR3; ubiquitin protein ligase E3 component n-recognin 3 (putative); K11978 E3 ubiquitin-protein ligase UBR3 [EC:6.3.2.19]	http://www.genome.jp/dbget-bin/www_bget?ssc:100521299	-	-
ENSSSCG00000016073	89	182	171	86	87	65	4.03637375	7.539875768	6.503733154	3.232665407	3.409354129	2.241205868	7.021804461	2.961075134	187.1181573	76.65245903	1.2875	3.45E-07	6.80E-06	UP	--	--	GO:0005575//GO:0016021//GO:0031224//GO:0016020//GO:0044425	cellular_component//integral component of membrane//intrinsic component of membrane//membrane//membrane part	GO:0003824//GO:0016788//GO:0016787//GO:0003674	catalytic activity//hydrolase activity, acting on ester bonds//hydrolase activity//molecular_function	PGAP1; post-GPI attachment to proteins 1; K05294 glycosylphosphatidylinositol deacylase [EC:3.-.-.-]	http://www.genome.jp/dbget-bin/www_bget?ssc:100620753	-	GPI inositol-deacylase PGAP1-like
ENSSSCG00000016111	2	35	41	6	3	5	0.113000061	1.806376034	1.942664377	0.280970595	0.14646081	0.214775983	1.874520205	0.214069129	40.15191671	4.488935022	3.161	5.22E-08	1.25E-06	UP	GO:0042665//GO:0034109//GO:0010628//GO:0010812//GO:0009790//GO:0045184//GO:0048589//GO:0032989//GO:0002521//GO:0046483//GO:0051641//GO:2000383//GO:0009059//GO:0098602//GO:0010556//GO:0044699//GO:0044707//GO:2000026//GO:0002520//GO:0043170//GO:0071593//GO:0045595//GO:0046649//GO:0032386//GO:0019222//GO:0048646//GO:0040007//GO:0008104//GO:0051170//GO:0043403//GO:0034641//GO:0016070//GO:0045596//GO:…	regulation of ectodermal cell fate specification//homotypic cell-cell adhesion//positive regulation of gene expression//negative regulation of cell-substrate adhesion//embryo development//establishment of protein localization//developmental growth//cellular component morphogenesis//leukocyte differentiation//heterocycle metabolic process//cellular localization//regulation of ectoderm development/…	GO:0005886//GO:0044425//GO:0016020//GO:0005575//GO:0044464//GO:0071944//GO:0005623//GO:0031224//GO:0016021	plasma membrane//membrane part//membrane//cellular_component//cell part//cell periphery//cell//intrinsic component of membrane//integral component of membrane	GO:0017147//GO:0019904//GO:0003674//GO:0004872//GO:0004888//GO:0038023//GO:0005102//GO:0004871//GO:0005515//GO:0030165//GO:0060089//GO:0001664//GO:0005488//GO:0042813//GO:0005109//GO:0004930	Wnt-protein binding//protein domain specific binding//molecular_function//receptor activity//transmembrane signaling receptor activity//signaling receptor activity//receptor binding//signal transducer activity//protein binding//PDZ domain binding//molecular transducer activity//G-protein coupled receptor binding//binding//Wnt-activated receptor activity//frizzled binding//G-protein coupled recept…	FZD7; frizzled family receptor 7; K02432 frizzled 1/7	http://www.genome.jp/dbget-bin/www_bget?ssc:100513691	FZD7	Frizzled domain||Frizzled protein||GPCR, family 2-like
ENSSSCG00000016119	62	194	199	66	93	70	1.618285556	4.625478153	4.355938925	1.427803171	2.097480401	1.389084087	4.490708539	1.638122553	208.0448829	73.59464619	1.4992	1.88E-09	6.21E-08	UP	GO:0023052//GO:0048869//GO:0044700//GO:0032502//GO:0030030//GO:0000904//GO:0051716//GO:0061564//GO:0040007//GO:0048812//GO:0030182//GO:0031175//GO:0032990//GO:0048589//GO:0048699//GO:0032989//GO:0048667//GO:0044707//GO:0044699//GO:0065007//GO:0048588//GO:0000902//GO:0032501//GO:0007165//GO:0044767//GO:0030154//GO:0050896//GO:0050794//GO:0009653//GO:0048731//GO:0048468//GO:0016043//GO:0007409//GO:…	signaling//cellular developmental process//single organism signaling//developmental process//cell projection organization//cell morphogenesis involved in differentiation//cellular response to stimulus//axon development//growth//neuron projection morphogenesis//neuron differentiation//neuron projection development//cell part morphogenesis//developmental growth//generation of neurons//cellular comp…	GO:0031252//GO:0005623//GO:0005575//GO:0044464	cell leading edge//cell//cellular_component//cell part	--	--	RAPH1; Ras association (RalGDS/AF-6) and pleckstrin homology domains 1	http://www.genome.jp/dbget-bin/www_bget?ssc:100515060	RAPH1	Ubiquitin-related domain||Ras-associating (RA) domain
ENSSSCG00000016140	212	480	655	208	189	189	6.507735802	13.45943178	16.86167016	5.291981599	5.013111348	4.410856045	15.16055097	4.905316331	598.2682782	188.2012758	1.6685	3.83E-13	2.42E-11	UP	GO:0034329//GO:0034109//GO:0002824//GO:0010033//GO:0030111//GO:0010628//GO:0009790//GO:0045184//GO:0046483//GO:0002521//GO:0002684//GO:0051641//GO:0009059//GO:0098602//GO:0044093//GO:0097360//GO:0010556//GO:0044699//GO:0002711//GO:0044707//GO:0045860//GO:2000810//GO:0001654//GO:0002724//GO:1902742//GO:0009967//GO:0002520//GO:0044332//GO:0031329//GO:0043170//GO:0071593//GO:0060669//GO:0044710//GO:…	cell junction assembly//homotypic cell-cell adhesion//positive regulation of adaptive immune response based on somatic recombination of immune receptors built from immunoglobulin superfamily domains//response to organic substance//regulation of Wnt signaling pathway//positive regulation of gene expression//embryo development//establishment of protein localization//heterocycle metabolic process//l…	GO:0070160//GO:0012505//GO:0043229//GO:0030054//GO:0005769//GO:0005622//GO:0005886//GO:0048471//GO:0005911//GO:0043296//GO:0005768//GO:0044425//GO:0043231//GO:0016020//GO:0009986//GO:0005923//GO:0043226//GO:0044424//GO:0005794//GO:0005737//GO:0044444//GO:0005575//GO:0043227//GO:0044464//GO:0071944//GO:0005623//GO:0031224//GO:0016021	occluding junction//endomembrane system//intracellular organelle//cell junction//early endosome//intracellular//plasma membrane//perinuclear region of cytoplasm//cell-cell junction//apical junction complex//endosome//membrane part//intracellular membrane-bounded organelle//membrane//cell surface//bicellular tight junction//organelle//intracellular part//Golgi apparatus//cytoplasm//cytoplasmic par…	GO:0017147//GO:0003674//GO:0004872//GO:0031625//GO:0044389//GO:0004888//GO:0019899//GO:0038023//GO:0004871//GO:0005515//GO:0060089//GO:0019901//GO:0005488//GO:0042813//GO:0004930//GO:0019900	Wnt-protein binding//molecular_function//receptor activity//ubiquitin protein ligase binding//ubiquitin-like protein ligase binding//transmembrane signaling receptor activity//enzyme binding//signaling receptor activity//signal transducer activity//protein binding//molecular transducer activity//protein kinase binding//binding//Wnt-activated receptor activity//G-protein coupled receptor activity/…	FZD5; frizzled family receptor 5; K02375 frizzled 5/8	http://www.genome.jp/dbget-bin/www_bget?ssc:100519058	FZD5	Frizzled domain||GPCR, family 2-like||Frizzled protein
ENSSSCG00000016159	15	58	39	12	18	14	0.269730312	0.95270386	0.588123238	0.178846596	0.279680698	0.191396309	0.770413549	0.216641201	51.67385798	14.12949738	1.8707	3.79E-05	0.00042401	UP	GO:0044699//GO:0046483//GO:0006525//GO:0034641//GO:0044710//GO:0006207//GO:1901360//GO:0044238//GO:0019627//GO:0006526//GO:0043436//GO:0044271//GO:1901564//GO:0071704//GO:0006520//GO:0019752//GO:0072527//GO:1901607//GO:1901362//GO:0044249//GO:0009084//GO:1901566//GO:0018130//GO:0009064//GO:0006139//GO:0044281//GO:0055086//GO:0072528//GO:0016053//GO:0006807//GO:0071941//GO:0043604//GO:0009987//GO:…	single-organism process//heterocycle metabolic process//arginine metabolic process//cellular nitrogen compound metabolic process//single-organism metabolic process//'de novo' pyrimidine nucleobase biosynthetic process//organic cyclic compound metabolic process//primary metabolic process//urea metabolic process//arginine biosynthetic process//oxoacid metabolic process//cellular nitrogen compound b…	GO:0005622//GO:0044424//GO:0005737//GO:0044464//GO:0005575//GO:0005623	intracellular//intracellular part//cytoplasm//cell part//cellular_component//cell	GO:0097159//GO:0005524//GO:0016740//GO:0046872//GO:0001883//GO:0032559//GO:1901363//GO:0003674//GO:0016741//GO:0032549//GO:0030554//GO:0016874//GO:0004087//GO:0016810//GO:0043168//GO:0004070//GO:0043167//GO:0032553//GO:0003824//GO:0097367//GO:0043169//GO:0004088//GO:0016812//GO:0000166//GO:0016743//GO:0036094//GO:0035639//GO:0016884//GO:0017076//GO:0004151//GO:0016787//GO:0005488//GO:0032555//GO:…	organic cyclic compound binding//ATP binding//transferase activity//metal ion binding//purine nucleoside binding//adenyl ribonucleotide binding//heterocyclic compound binding//molecular_function//transferase activity, transferring one-carbon groups//ribonucleoside binding//adenyl nucleotide binding//ligase activity//carbamoyl-phosphate synthase (ammonia) activity//hydrolase activity, acting on ca…	CPS1; carbamoyl-phosphate synthase 1, mitochondrial; K01948 carbamoyl-phosphate synthase (ammonia) [EC:6.3.4.16]	http://www.genome.jp/dbget-bin/www_bget?ssc:100157716	CPS1	Class I glutamine amidotransferase-like||ATP-grasp fold, ATP-dependent carboxylate-amine ligase-type||Pre-ATP-grasp domain||Carbamoyl-phosphate synthetase large subunit-like, ATP-binding domain||D-alanine--D-alanine ligase, C-terminal||Carbamoyl-phosphate synthase, small subunit N-terminal domain||Carbamoyl-phosphate synthase large subunit, CPSase domain||Carbamoyl-phosphate synthetase, large sub…
ENSSSCG00000016194	46	106	76	34	27	38	1.484037545	3.123808179	2.056202515	0.909131932	0.75266603	0.932046717	2.590005347	0.864614893	96.86451108	31.68323719	1.6122	9.72E-06	0.00013153	UP	GO:0044699//GO:0007067//GO:0044257//GO:0000278//GO:0043170//GO:0006511//GO:0006996//GO:0044238//GO:0051603//GO:0043412//GO:0044267//GO:0030163//GO:0071704//GO:0035871//GO:0006464//GO:0022402//GO:0070646//GO:0016579//GO:0044260//GO:0009057//GO:0048285//GO:0044248//GO:0019538//GO:0044843//GO:1903047//GO:0044265//GO:0008152//GO:0009987//GO:0000082//GO:0071840//GO:0071108//GO:1902589//GO:0008150//GO:…	single-organism process//mitotic nuclear division//cellular protein catabolic process//mitotic cell cycle//macromolecule metabolic process//ubiquitin-dependent protein catabolic process//organelle organization//primary metabolic process//proteolysis involved in cellular protein catabolic process//macromolecule modification//cellular protein metabolic process//protein catabolic process//organic su…	GO:0043229//GO:0005622//GO:0043231//GO:0005634//GO:0043226//GO:0044424//GO:0005575//GO:0043227//GO:0044464//GO:0005623	intracellular organelle//intracellular//intracellular membrane-bounded organelle//nucleus//organelle//intracellular part//cellular_component//membrane-bounded organelle//cell part//cell	GO:0004175//GO:0003674//GO:0070011//GO:0004197//GO:0019899//GO:0005515//GO:0036459//GO:0003824//GO:0008234//GO:0004843//GO:0016787//GO:0019901//GO:0005488//GO:0008233//GO:0019783//GO:0019900	endopeptidase activity//molecular_function//peptidase activity, acting on L-amino acid peptides//cysteine-type endopeptidase activity//enzyme binding//protein binding//ubiquitinyl hydrolase activity//catalytic activity//cysteine-type peptidase activity//ubiquitin-specific protease activity//hydrolase activity//protein kinase binding//binding//peptidase activity//ubiquitin-like protein-specific pr…	USP37; ubiquitin specific peptidase 37; K11850 ubiquitin carboxyl-terminal hydrolase 26/29/37 [EC:3.4.19.12]	http://www.genome.jp/dbget-bin/www_bget?ssc:100155158	USP37	Ubiquitin specific protease domain||Peptidase C19, ubiquitin carboxyl-terminal hydrolase||Ubiquitin interacting motif
ENSSSCG00000016244	25	61	55	18	28	24	0.418150647	0.93199597	0.771472928	0.249531977	0.404671193	0.305190516	0.851734449	0.319797895	61.52748928	22.44582875	1.4548	0.00019484	0.0017026	UP	GO:0044699//GO:0044707//GO:0048513//GO:0032502//GO:0030198//GO:0007275//GO:0009987//GO:0071840//GO:0044763//GO:0008150//GO:0048856//GO:0043062//GO:0001822//GO:0044767//GO:0032501//GO:0032835//GO:0072001//GO:0072006//GO:0001655//GO:0048731//GO:0032836//GO:0016043	single-organism process//single-multicellular organism process//organ development//developmental process//extracellular matrix organization//multicellular organismal development//cellular process//cellular component organization or biogenesis//single-organism cellular process//biological_process//anatomical structure development//extracellular structure organization//kidney development//single-or…	GO:0005578//GO:0005576//GO:0098644//GO:0005604//GO:0044420//GO:0098642//GO:0005581//GO:0005575//GO:0043234//GO:0031012//GO:0032991//GO:0005605//GO:0005587//GO:0098651//GO:0098645//GO:0044421	proteinaceous extracellular matrix//extracellular region//complex of collagen trimers//basement membrane//extracellular matrix component//network-forming collagen trimer//collagen trimer//cellular_component//protein complex//extracellular matrix//macromolecular complex//basal lamina//collagen type IV trimer//basement membrane collagen trimer//collagen network//extracellular region part	GO:0003674//GO:0005201//GO:0005198	molecular_function//extracellular matrix structural constituent//structural molecule activity	COL4A4; collagen, type IV, alpha 4; K06237 collagen, type IV, alpha	http://www.genome.jp/dbget-bin/www_bget?ssc:100621403	COL4A4	Collagen IV, non-collagenous||C-type lectin fold||Collagen triple helix repeat
ENSSSCG00000016604	134	345	449	158	148	190	5.531546828	13.00925198	15.54366304	5.405798083	5.279040633	5.962967242	14.27645751	5.549268653	418.8195642	158.7256947	1.3998	1.37E-11	6.80E-10	UP	GO:0034613//GO:0051125//GO:0051640//GO:1902580//GO:0009607//GO:0030029//GO:0032880//GO:0007049//GO:0097320//GO:0065008//GO:0043254//GO:0010256//GO:0002685//GO:0034622//GO:0030336//GO:0048523//GO:0030838//GO:1902578//GO:0033043//GO:1903729//GO:0051493//GO:0032956//GO:0043207//GO:2000401//GO:2000402//GO:0006928//GO:0007015//GO:0034314//GO:1903526//GO:0009617//GO:0051179//GO:0016043//GO:0050794//GO:…	cellular protein localization//regulation of actin nucleation//organelle localization//single-organism cellular localization//response to biotic stimulus//actin filament-based process//regulation of protein localization//cell cycle//membrane tubulation//regulation of biological quality//regulation of protein complex assembly//endomembrane system organization//regulation of leukocyte migration//ce…	GO:0005623//GO:0071944//GO:0043232//GO:0031982//GO:0030864//GO:0043228//GO:0015629//GO:0044421//GO:0044422//GO:0044446//GO:0044424//GO:0043226//GO:0065010//GO:0044444//GO:0005737//GO:0044430//GO:0070062//GO:0031988//GO:0044448//GO:0005938//GO:0044464//GO:0005575//GO:0043227//GO:0030863//GO:0031252//GO:0005829//GO:0043230//GO:0030478//GO:0043229//GO:0005576//GO:0042995//GO:0030027//GO:0005856//GO:…	cell//cell periphery//intracellular non-membrane-bounded organelle//vesicle//cortical actin cytoskeleton//non-membrane-bounded organelle//actin cytoskeleton//extracellular region part//organelle part//intracellular organelle part//intracellular part//organelle//extracellular membrane-bounded organelle//cytoplasmic part//cytoplasm//cytoskeletal part//extracellular exosome//membrane-bounded vesicle…	GO:0005488//GO:0003779//GO:0008092//GO:0005515//GO:0003674	binding//actin binding//cytoskeletal protein binding//protein binding//molecular_function	WASL; Wiskott-Aldrich syndrome-like; K05747 Wiskott-Aldrich syndrome protein	http://www.genome.jp/dbget-bin/www_bget?ssc:100525017	WASL	Wiscott-Aldrich syndrome protein, C-terminal||WH1/EVH1 domain||CRIB domain||WH2 domain
ENSSSCG00000016633	68	1241	1627	181	157	204	2.452795553	40.88986291	49.21587688	5.41117962	4.893319625	5.594349983	45.0528699	5.299616409	1512.648451	173.5238176	3.1239	4.64E-36	5.06E-33	UP	--	--	GO:0005575//GO:0016021//GO:0031224//GO:0016020//GO:0044425	cellular_component//integral component of membrane//intrinsic component of membrane//membrane//membrane part	--	--	MET; met proto-oncogene (hepatocyte growth factor receptor) (EC:2.7.10.1); K05099 proto-oncogene tyrosine-protein kinase Met [EC:2.7.10.1]	http://www.genome.jp/dbget-bin/www_bget?ssc:654328	MET	Sema domain||Plexin repeat||IPT domain||Immunoglobulin E-set||Plexin-like fold
ENSSSCG00000016633	68	1241	1627	181	157	204	2.452795553	40.88986291	49.21587688	5.41117962	4.893319625	5.594349983	45.0528699	5.299616409	1512.648451	173.5238176	3.1239	4.64E-36	5.06E-33	UP	--	--	GO:0005575//GO:0016021//GO:0031224//GO:0016020//GO:0044425	cellular_component//integral component of membrane//intrinsic component of membrane//membrane//membrane part	--	--	MET; met proto-oncogene (hepatocyte growth factor receptor) (EC:2.7.10.1); K05099 proto-oncogene tyrosine-protein kinase Met [EC:2.7.10.1]	http://www.genome.jp/dbget-bin/www_bget?ssc:654328	MET	Sema domain||Plexin repeat||IPT domain||Immunoglobulin E-set||Plexin-like fold
ENSSSCG00000016806	393	4159	4708	1055	788	958	14.10264477	136.3290387	141.6803783	31.37772223	24.43350259	26.13608616	139.0047085	27.31577033	4686.987377	898.6708103	2.3828	1.86E-46	5.83E-43	UP	GO:0023052//GO:0044700//GO:0098742//GO:0051716//GO:0044699//GO:0065007//GO:0007165//GO:0050896//GO:0050794//GO:0007219//GO:0007154//GO:0009987//GO:0007166//GO:0007156//GO:0022610//GO:0007155//GO:0098609//GO:0050789//GO:0044763//GO:0008150	signaling//single organism signaling//cell-cell adhesion via plasma-membrane adhesion molecules//cellular response to stimulus//single-organism process//biological regulation//signal transduction//response to stimulus//regulation of cellular process//Notch signaling pathway//cell communication//cellular process//cell surface receptor signaling pathway//homophilic cell adhesion via plasma membrane…	GO:0043230//GO:0044425//GO:0016020//GO:0005576//GO:1903561//GO:0005886//GO:0071944//GO:0005623//GO:0016021//GO:0031224//GO:0044421//GO:0031982//GO:0065010//GO:0043226//GO:0043227//GO:0005575//GO:0044464//GO:0031988//GO:0070062	extracellular organelle//membrane part//membrane//extracellular region//extracellular vesicle//plasma membrane//cell periphery//cell//integral component of membrane//intrinsic component of membrane//extracellular region part//vesicle//extracellular membrane-bounded organelle//organelle//membrane-bounded organelle//cellular_component//cell part//membrane-bounded vesicle//extracellular exosome	GO:0043167//GO:0046872//GO:0003674//GO:0005509//GO:0005488//GO:0043169	ion binding//metal ion binding//molecular_function//calcium ion binding//binding//cation binding	CDH6; cadherin 6, type 2, K-cadherin (fetal kidney); K06798 cadherin 6, type 2, K-cadherin	http://www.genome.jp/dbget-bin/www_bget?ssc:100627510	CDH6	Cadherin||Cadherin-like||Cadherin, cytoplasmic domain
ENSSSCG00000016834	24	383	428	77	50	81	1.087448287	15.8521284	16.26321404	2.891672034	1.957577075	2.790290485	16.05767122	2.546513198	428.768213	66.5535926	2.6876	1.80E-32	1.29E-29	UP	--	--	GO:0005575//GO:0031224//GO:0016021//GO:0044425//GO:0016020	cellular_component//intrinsic component of membrane//integral component of membrane//membrane part//membrane	--	--	LMBRD2; LMBR1 domain containing 2	http://www.genome.jp/dbget-bin/www_bget?ssc:100514993	LMBRD2	LMBR1-like membrane protein
ENSSSCG00000016959	38	553	560	90	63	118	1.879034501	24.9785788	23.22225672	3.688540915	2.691802559	4.436088407	24.10041776	3.605477294	589.3105949	86.47060688	2.7687	8.18E-39	1.21E-35	UP	GO:0009888//GO:0044085//GO:0032502//GO:0048869//GO:0050954//GO:0003158//GO:0050877//GO:0070830//GO:0045446//GO:0045216//GO:0044699//GO:0044707//GO:0034329//GO:0016043//GO:0060429//GO:0048468//GO:0001885//GO:0030855//GO:0030154//GO:0007605//GO:0044767//GO:0032501//GO:0002064//GO:0043297//GO:0022607//GO:0071840//GO:0048856//GO:0044763//GO:0008150//GO:0061028//GO:0007043//GO:0034330//GO:0007600//GO:…	tissue development//cellular component biogenesis//developmental process//cellular developmental process//sensory perception of mechanical stimulus//endothelium development//neurological system process//bicellular tight junction assembly//endothelial cell differentiation//cell-cell junction organization//single-organism process//single-multicellular organism process//cell junction assembly//cellu…	GO:0016020//GO:0016323//GO:0044425//GO:0061689//GO:0005911//GO:0043296//GO:0016324//GO:0098590//GO:0044459//GO:0005886//GO:0005622//GO:0045177//GO:0030054//GO:0043229//GO:0070160//GO:0098589//GO:0031410//GO:0098805//GO:0031982//GO:0016021//GO:0031224//GO:0005623//GO:0071944//GO:0044444//GO:0005737//GO:0044464//GO:0005575//GO:0044424//GO:0043226//GO:0005923	membrane//basolateral plasma membrane//membrane part//tricellular tight junction//cell-cell junction//apical junction complex//apical plasma membrane//plasma membrane region//plasma membrane part//plasma membrane//intracellular//apical part of cell//cell junction//intracellular organelle//occluding junction//membrane region//cytoplasmic vesicle//whole membrane//vesicle//integral component of memb…	--	--	MARVELD2; MARVEL domain containing 2; K17291 MARVEL domain-containing protein 2	http://www.genome.jp/dbget-bin/www_bget?ssc:100516404	-	Marvel domain
ENSSSCG00000016959	38	553	560	90	63	118	1.879034501	24.9785788	23.22225672	3.688540915	2.691802559	4.436088407	24.10041776	3.605477294	589.3105949	86.47060688	2.7687	8.18E-39	1.21E-35	UP	GO:0009888//GO:0044085//GO:0032502//GO:0048869//GO:0050954//GO:0003158//GO:0050877//GO:0070830//GO:0045446//GO:0045216//GO:0044699//GO:0044707//GO:0034329//GO:0016043//GO:0060429//GO:0048468//GO:0001885//GO:0030855//GO:0030154//GO:0007605//GO:0044767//GO:0032501//GO:0002064//GO:0043297//GO:0022607//GO:0071840//GO:0048856//GO:0044763//GO:0008150//GO:0061028//GO:0007043//GO:0034330//GO:0007600//GO:…	tissue development//cellular component biogenesis//developmental process//cellular developmental process//sensory perception of mechanical stimulus//endothelium development//neurological system process//bicellular tight junction assembly//endothelial cell differentiation//cell-cell junction organization//single-organism process//single-multicellular organism process//cell junction assembly//cellu…	GO:0016020//GO:0016323//GO:0044425//GO:0061689//GO:0005911//GO:0043296//GO:0016324//GO:0098590//GO:0044459//GO:0005886//GO:0005622//GO:0045177//GO:0030054//GO:0043229//GO:0070160//GO:0098589//GO:0031410//GO:0098805//GO:0031982//GO:0016021//GO:0031224//GO:0005623//GO:0071944//GO:0044444//GO:0005737//GO:0044464//GO:0005575//GO:0044424//GO:0043226//GO:0005923	membrane//basolateral plasma membrane//membrane part//tricellular tight junction//cell-cell junction//apical junction complex//apical plasma membrane//plasma membrane region//plasma membrane part//plasma membrane//intracellular//apical part of cell//cell junction//intracellular organelle//occluding junction//membrane region//cytoplasmic vesicle//whole membrane//vesicle//integral component of memb…	--	--	MARVELD2; MARVEL domain containing 2; K17291 MARVEL domain-containing protein 2	http://www.genome.jp/dbget-bin/www_bget?ssc:100516404	-	Marvel domain
ENSSSCG00000017075	22	272	296	67	51	47	1.487977904	16.80483068	16.78922887	3.755861266	2.980543549	2.416788728	16.79702977	3.051064515	300.4168501	53.11668875	2.4997	1.52E-24	4.05E-22	UP	--	--	GO:0005575//GO:0016021//GO:0031224//GO:0016020//GO:0044425	cellular_component//integral component of membrane//intrinsic component of membrane//membrane//membrane part	--	--	MFAP3; microfibrillar-associated protein 3	http://www.genome.jp/dbget-bin/www_bget?ssc:100526255	MFAP3	Immunoglobulin subtype||Immunoglobulin subtype 2||Immunoglobulin I-set||Immunoglobulin-like domain||Immunoglobulin V-set domain
ENSSSCG00000017341	27	15	20	48	62	71	4.665760501	2.367780136	2.898370567	6.874812429	9.257673543	9.327903711	2.633075351	8.486796561	18.45515714	57.87814449	-1.649	8.20E-05	0.0008237	DOWN	GO:0032502//GO:0048869//GO:0048469//GO:0044699//GO:0044707//GO:0042551//GO:0048699//GO:0030182//GO:0007399//GO:0048666//GO:0048468//GO:0048731//GO:0016322//GO:0030154//GO:0044767//GO:0032501//GO:0048856//GO:0044763//GO:0008150//GO:0021700//GO:0007275//GO:0022008//GO:0009987	developmental process//cellular developmental process//cell maturation//single-organism process//single-multicellular organism process//neuron maturation//generation of neurons//neuron differentiation//nervous system development//neuron development//cell development//system development//neuron remodeling//cell differentiation//single-organism developmental process//multicellular organismal proces…	GO:0097458//GO:0098793//GO:0045202//GO:0043083//GO:0030424//GO:0044456//GO:0005622//GO:0005576//GO:0042995//GO:0005623//GO:0044301//GO:0005737//GO:0044464//GO:0043005//GO:0005575//GO:0044424	neuron part//presynapse//synapse//synaptic cleft//axon//synapse part//intracellular//extracellular region//cell projection//cell//climbing fiber//cytoplasm//cell part//neuron projection//cellular_component//intracellular part	GO:0003674//GO:0005488//GO:0005515//GO:0005102	molecular_function//binding//protein binding//receptor binding	C1q-related factor	http://www.genome.jp/dbget-bin/www_bget?ssc:780424	-	C1q domain||Tumour necrosis factor-like domain
ENSSSCG00000017604	4	21	18	5	2	6	0.381458132	1.82935342	1.439542955	0.395200812	0.164804238	0.435015933	1.634448187	0.331673661	20.70172009	4.142838345	2.3211	0.0014086	0.0087146	UP	GO:0006725//GO:0006351//GO:0019219//GO:0045893//GO:0031328//GO:0009893//GO:0051173//GO:0044767//GO:0032501//GO:1902680//GO:2000112//GO:0009058//GO:0051171//GO:0050794//GO:0006355//GO:0051252//GO:0031323//GO:0034654//GO:0060255//GO:0009987//GO:0008152//GO:0006357//GO:0010557//GO:0006807//GO:0007275//GO:0010604//GO:0044237//GO:0097659//GO:0080090//GO:0050789//GO:0008150//GO:0031326//GO:0010468//GO:…	cellular aromatic compound metabolic process//transcription, DNA-templated//regulation of nucleobase-containing compound metabolic process//positive regulation of transcription, DNA-templated//positive regulation of cellular biosynthetic process//positive regulation of metabolic process//positive regulation of nitrogen compound metabolic process//single-organism developmental process//multicellul…	GO:0005623//GO:0044424//GO:0043226//GO:0044464//GO:0043227//GO:0005575//GO:0005634//GO:0043231//GO:0043229//GO:0005622	cell//intracellular part//organelle//cell part//membrane-bounded organelle//cellular_component//nucleus//intracellular membrane-bounded organelle//intracellular organelle//intracellular	GO:0001067//GO:0000982//GO:0001012//GO:0003676//GO:0003677//GO:0005488//GO:0000977//GO:0000975//GO:0003700//GO:0001077//GO:0043565//GO:0000981//GO:0001071//GO:0044212//GO:0001228//GO:0097159//GO:0000976//GO:0003674//GO:1901363	regulatory region nucleic acid binding//transcription factor activity, RNA polymerase II core promoter proximal region sequence-specific binding//RNA polymerase II regulatory region DNA binding//nucleic acid binding//DNA binding//binding//RNA polymerase II regulatory region sequence-specific DNA binding//regulatory region DNA binding//transcription factor activity, sequence-specific DNA binding//…	uncharacterized LOC100522894; K09057 hepatic leukemia factor	http://www.genome.jp/dbget-bin/www_bget?ssc:100522894	-	-
ENSSSCG00000017615	47	106	108	33	52	48	2.343089502	4.827122511	4.515231406	1.36353377	2.239988859	1.819278911	4.671176959	1.807600513	113.2981108	42.60178479	1.4111	3.53E-06	5.38E-05	UP	GO:0035556//GO:0006793//GO:0007165//GO:0050794//GO:0050896//GO:0009987//GO:0007154//GO:0008152//GO:0008150//GO:0044763//GO:0050789//GO:0044237//GO:0046834//GO:0071704//GO:0044700//GO:0023052//GO:0007186//GO:0051716//GO:0006629//GO:0030258//GO:0016310//GO:0044255//GO:0044699//GO:0007205//GO:0044710//GO:0044238//GO:0006796//GO:0065007	intracellular signal transduction//phosphorus metabolic process//signal transduction//regulation of cellular process//response to stimulus//cellular process//cell communication//metabolic process//biological_process//single-organism cellular process//regulation of biological process//cellular metabolic process//lipid phosphorylation//organic substance metabolic process//single organism signaling/…	GO:0005623//GO:0031224//GO:0016021//GO:0044424//GO:0005737//GO:0044464//GO:0005575//GO:0016020//GO:0044425//GO:0005622	cell//intrinsic component of membrane//integral component of membrane//intracellular part//cytoplasm//cell part//cellular_component//membrane//membrane part//intracellular	GO:0036094//GO:0017076//GO:0035639//GO:0032555//GO:0005488//GO:0001882//GO:0016772//GO:0032550//GO:1901265//GO:0003824//GO:0097367//GO:0000166//GO:0032549//GO:0030554//GO:0016301//GO:0004143//GO:0043168//GO:0032553//GO:0043167//GO:0005524//GO:0097159//GO:0016740//GO:0032559//GO:0001883//GO:1901363//GO:0016773//GO:0003674	small molecule binding//purine nucleotide binding//purine ribonucleoside triphosphate binding//purine ribonucleotide binding//binding//nucleoside binding//transferase activity, transferring phosphorus-containing groups//purine ribonucleoside binding//nucleoside phosphate binding//catalytic activity//carbohydrate derivative binding//nucleotide binding//ribonucleoside binding//adenyl nucleotide bin…	DGKE; diacylglycerol kinase, epsilon 64kDa (EC:2.7.1.107); K00901 diacylglycerol kinase (ATP) [EC:2.7.1.107]	http://www.genome.jp/dbget-bin/www_bget?ssc:100312967	DGKE	Diacylglycerol kinase, catalytic domain||Protein kinase C-like, phorbol ester/diacylglycerol-binding domain||Diacylglycerol kinase, accessory domain
ENSSSCG00000017695	15	20	33	9	7	10	6.497503513	7.913647388	11.98766066	3.231161842	2.620021157	3.293231733	9.950654026	3.048138244	27.85935945	8.320583478	1.7434	0.0025034	0.013961	UP	--	--	--	--	--	--	ACACA; acetyl-CoA carboxylase alpha (EC:6.4.1.2); K11262 acetyl-CoA carboxylase / biotin carboxylase [EC:6.4.1.2 6.3.4.14]	http://www.genome.jp/dbget-bin/www_bget?ssc:397324	-	-
[truncated: 122 more rows]
